# Supplementary material for: 1,7-Diethyl-4,10-diisopropyl­tetra­cene
Source: Acta Crystallogr Sect E Struct Rep Online. 2011 Sep 14;67(Pt 10):o2611. doi: 10.1107/S1600536811036415 (PMC3201380; doi:10.1107/S1600536811036415)
Supplement: Supplementary file 1 [file e-67-o2611-sup1.cif]

##############################################################################
#                                                                            #
# This CIF contains the data in a paper accepted for publication in          #
# Acta Crystallographica Section E. It conforms to the requirements of       #
# Notes for Authors for Acta Crystallographica Section E, and has been       #
# peer reviewed under the auspices of the IUCr Commission on Journals.       #
#                                                                            #
# Full details of the Crystallographic Information File format               #
# are given in the paper "The Crystallographic Information File (CIF):       #
# a New Standard Archive File for Crystallography" by S. R. Hall, F. H.      #
# Allen and I. D. Brown [Acta Cryst. (1991), A47, 655-685].                  #
#                                                                            #
# The current version of the core CIF dictionary is obtainable from          #
# ftp://ftp.iucr.org/pub/cif_core.dic.                                       #
#                                                                            #
# Software is freely available for graphical display of the structure(s)     #
# in this CIF. For information consult the CIF software page                 #
# http://www.iucr.org/resources/cif/software.                                #
#                                                                            #
# This file may be used for bona fide research purposes within the           #
# scientific community so long as proper attribution is given to the journal # 
# article from which it was obtained.                                        #
#                                                                            #
##############################################################################
data_global
_audit_creation_method     'WinGX'
_journal_date_recd_electronic     2011-08-08
_journal_date_accepted     2011-09-06
_journal_name_full     'Acta Crystallographica, Section E'
_journal_year     2011
_journal_volume     67
_journal_issue     10
_journal_page_first     o2611
_journal_page_last     o2611
_journal_paper_category     QO
_journal_coeditor_code     LD2024
_publ_contact_author_name     'Dr Chitoshi Kitamura'
_publ_contact_author_address
;
Department of Materials Science and Chemistry
Graduate School of Engineering
University of Hyogo
2167 Shosha, Himeji, Hyogo 671-2280
Japan
;
_publ_contact_author_email     'kitamura@eng.u-hyogo.ac.jp'
_publ_contact_author_fax     '+81-79-267-4885'
_publ_contact_author_phone     '+81-79-267-4888'
_publ_section_title
;
1,7-Diethyl-4,10-diisopropyltetracene
;
loop_
    _publ_author_name
    _publ_author_address
    'Kitamura, Chitoshi'
;
  Department of Materials Science and Chemistry
  Graduate School of Engineering
  University of Hyogo
  2167 Shosha, Himeji, Hyogo 671-2280, Japan
;
    'Kano, Hiroyuki'
;
  Department of Materials Science and Chemistry
  Graduate School of Engineering
  University of Hyogo
  2167 Shosha, Himeji, Hyogo 671-2280, Japan
;
    'Kawase, Takeshi'
;
  Department of Materials Science and Chemistry
  Graduate School of Engineering
  University of Hyogo
  2167 Shosha, Himeji, Hyogo 671-2280, Japan
;
    'Kobayashi, Takashi'
;
  Department of Physics and Electronics
  Graduate School of Engineering
  Osaka Prefecture University
  1-1 Gakuencho, Naka-ku, Sakai, Osaka 599-8531, Japan
;
    'Naito, Hiroyoshi'
;
  Department of Physics and Electronics
  Graduate School of Engineering
  Osaka Prefecture University
  1-1 Gakuencho, Naka-ku, Sakai, Osaka 599-8531, Japan
;
data_I
_chemical_name_systematic
;
1,7-Diethyl-4,10-diisopropyltetracene
;
_chemical_formula_moiety     'C28 H32'
_chemical_formula_sum     'C28 H32'
_chemical_formula_iupac     'C28 H32'
_chemical_formula_weight     368.54
_chemical_melting_point     ?
_symmetry_cell_setting     monoclinic
_symmetry_space_group_name_H-M     'P 21/n'
_symmetry_space_group_name_Hall     '-P 2yn'
loop_
    _symmetry_equiv_pos_as_xyz
    'x, y, z'
    '-x+1/2, y+1/2, -z+1/2'
    '-x, -y, -z'
    'x-1/2, -y-1/2, z-1/2'
_cell_length_a     12.901(4)
_cell_length_b     5.057(2)
_cell_length_c     16.962(6)
_cell_angle_alpha     90
_cell_angle_beta     106.513(9)
_cell_angle_gamma     90
_cell_volume     1061.0(7)
_cell_formula_units_Z     2
_cell_measurement_reflns_used     3820
_cell_measurement_theta_min     3.295
_cell_measurement_theta_max     27.455
_cell_measurement_temperature     203
_exptl_crystal_description     prism
_exptl_crystal_colour     yellow
_exptl_crystal_size_max     0.25
_exptl_crystal_size_mid     0.13
_exptl_crystal_size_min     0.1
_exptl_crystal_density_diffrn     1.154
_exptl_crystal_density_method     'not measured'
_exptl_crystal_F_000     400
_exptl_absorpt_coefficient_mu     0.064
_exptl_absorpt_correction_type     none
_exptl_absorpt_correction_T_min     ?
_exptl_absorpt_correction_T_max     ?
_exptl_special_details     ?
_diffrn_ambient_temperature     203
_diffrn_radiation_type     MoK\a
_diffrn_radiation_wavelength     0.71073
_diffrn_radiation_monochromator     graphite
_diffrn_measurement_device_type     'Rigaku R-AXIS RAPID IP'
_diffrn_measurement_method     \w
_diffrn_detector_area_resol_mean     10
_diffrn_reflns_number     9469
_diffrn_reflns_av_R_equivalents     0.0833
_diffrn_reflns_theta_min     3.29
_diffrn_reflns_theta_max     27.46
_diffrn_reflns_theta_full     27.46
_diffrn_measured_fraction_theta_max     0.998
_diffrn_measured_fraction_theta_full     0.998
_diffrn_reflns_limit_h_min     -16
_diffrn_reflns_limit_h_max     16
_diffrn_reflns_limit_k_min     -6
_diffrn_reflns_limit_k_max     6
_diffrn_reflns_limit_l_min     -22
_diffrn_reflns_limit_l_max     22
_diffrn_standards_number     0
_diffrn_standards_interval_count     .
_diffrn_standards_interval_time     .
_diffrn_standards_decay_%     ?
_refine_special_details
;
Refinement of <i>F</i>^2^ against ALL reflections. The weighted <i>R</i>-factor
<i>wR</i> and goodness of fit <i>S</i> are based on <i>F</i>^2^, conventional
<i>R</i>-factors <i>R</i> are based on <i>F</i>, with <i>F</i> set to zero for
negative <i>F</i>^2^. The threshold expression of <i>F</i>^2^ >
2\s(<i>F</i>^2^) is used only for calculating <i>R</i>-factors(gt) <i>etc</i>.
and is not relevant to the choice of reflections for refinement.
<i>R</i>-factors based on <i>F</i>^2^ are statistically about twice as large
as those based on <i>F</i>, and <i>R</i>- factors based on ALL data will be
even larger.
;
_reflns_number_total     2423
_reflns_number_gt     1318
_reflns_threshold_expression     >2\s(I)
_refine_ls_structure_factor_coef     Fsqd
_refine_ls_matrix_type     full
_refine_ls_R_factor_all     0.1324
_refine_ls_R_factor_gt     0.0814
_refine_ls_wR_factor_gt     0.203
_refine_ls_wR_factor_ref     0.2824
_refine_ls_goodness_of_fit_ref     1.099
_refine_ls_restrained_S_all     1.099
_refine_ls_number_reflns     2423
_refine_ls_number_parameters     130
_refine_ls_number_restraints     0
_refine_ls_hydrogen_treatment     constr
_refine_ls_weighting_scheme     calc
_refine_ls_weighting_details
         'calc w=1/[\s^2^(Fo^2^)+(0.1483P)^2^+0.0000P] where P=(Fo^2^+2Fc^2^)/3'
_atom_sites_solution_hydrogens     geom
_atom_sites_solution_primary     direct
_refine_ls_shift/su_max     0
_refine_ls_shift/su_mean     0
_refine_diff_density_max     0.257
_refine_diff_density_min     -0.418
_refine_ls_extinction_method     none
loop_
    _atom_type_symbol
    _atom_type_description
    _atom_type_scat_dispersion_real
    _atom_type_scat_dispersion_imag
    _atom_type_scat_source
    C C 0.0033 0.0016 'International Tables Vol C Tables 4.2.6.8 and 6.1.1.4'
    H H 0 0 'International Tables Vol C Tables 4.2.6.8 and 6.1.1.4'
_computing_data_collection     'RAPID-AUTO (Rigaku, 1999)'
_computing_cell_refinement     'PROCESS-AUTO (Rigaku, 1998)'
_computing_data_reduction     'PROCESS-AUTO (Rigaku, 1998)'
_computing_structure_solution     'SIR2004 (Burla <i>et al.</i>, 2005)'
_computing_structure_refinement     'SHELXL-97 (Sheldrick, 2008)'
_computing_molecular_graphics     'Ortep-3 for Windows (Farrugia, 1997)'
_computing_publication_material     'WinGX (Farrugia, 1999)'
loop_
    _atom_site_type_symbol
    _atom_site_label
    _atom_site_fract_x
    _atom_site_fract_y
    _atom_site_fract_z
    _atom_site_U_iso_or_equiv
    _atom_site_adp_type
    _atom_site_calc_flag
    _atom_site_refinement_flags
    _atom_site_occupancy
    _atom_site_symmetry_multiplicity
    _atom_site_disorder_assembly
    _atom_site_disorder_group
    C C1 0.2359(2) 0.9140(5) -0.04992(16) 0.0445(7) Uani d . 1 1 . .
    C C2 0.3434(2) 0.8926(5) -0.01162(17) 0.0475(7) Uani d . 1 1 . .
    H H2 0.3918 1.0027 -0.0286 0.057 Uiso calc R 1 1 . .
    C C3 0.3853(2) 0.7094(5) 0.05323(17) 0.0492(7) Uani d . 1 1 . .
    H H3 0.4606 0.7005 0.0766 0.059 Uiso calc R 1 1 . .
    C C4 0.32137(19) 0.5464(5) 0.08311(16) 0.0436(7) Uani d . 1 1 . .
    C C5 0.20585(18) 0.5603(5) 0.04493(15) 0.0418(7) Uani d . 1 1 . .
    C C6 0.16283(19) 0.7463(4) -0.02117(16) 0.0428(7) Uani d . 1 1 . .
    C C7 0.05225(19) 0.7561(5) -0.05762(16) 0.0457(7) Uani d . 1 1 . .
    H H7 0.025 0.8765 -0.1008 0.055 Uiso calc R 1 1 . .
    C C8 -0.02107(19) 0.5923(5) -0.03256(16) 0.0429(7) Uani d . 1 1 . .
    C C9 -0.13335(19) 0.6016(5) -0.06961(16) 0.0446(7) Uani d . 1 1 . .
    H H9 -0.1606 0.722 -0.1128 0.054 Uiso calc R 1 1 . .
    C C10 0.1906(2) 1.0987(5) -0.12112(17) 0.0501(7) Uani d . 1 1 . .
    H H10A 0.1395 1.2188 -0.1063 0.06 Uiso calc R 1 1 . .
    H H10B 0.1497 0.9937 -0.1683 0.06 Uiso calc R 1 1 . .
    C C11 0.2731(2) 1.2644(6) -0.14795(19) 0.0597(8) Uani d . 1 1 . .
    H H11A 0.322 1.1486 -0.1658 0.09 Uiso calc R 1 1 . .
    H H11B 0.314 1.3712 -0.1021 0.09 Uiso calc R 1 1 . .
    H H11C 0.236 1.3789 -0.193 0.09 Uiso calc R 1 1 . .
    C C12 0.36829(19) 0.3617(5) 0.15477(17) 0.0470(7) Uani d . 1 1 . .
    H H12 0.3269 0.1943 0.1437 0.056 Uiso calc R 1 1 . .
    C C13 0.4870(2) 0.2951(6) 0.16758(19) 0.0586(8) Uani d . 1 1 . .
    H H13A 0.5306 0.452 0.1855 0.088 Uiso calc R 1 1 . .
    H H13B 0.4974 0.2324 0.1163 0.088 Uiso calc R 1 1 . .
    H H13C 0.5088 0.1583 0.2091 0.088 Uiso calc R 1 1 . .
    C C14 0.3535(2) 0.4794(6) 0.23422(18) 0.0586(8) Uani d . 1 1 . .
    H H14A 0.2772 0.509 0.2276 0.088 Uiso calc R 1 1 . .
    H H14B 0.392 0.6462 0.246 0.088 Uiso calc R 1 1 . .
    H H14C 0.3819 0.3576 0.2794 0.088 Uiso calc R 1 1 . .
loop_
    _atom_site_aniso_label
    _atom_site_aniso_U_11
    _atom_site_aniso_U_22
    _atom_site_aniso_U_33
    _atom_site_aniso_U_12
    _atom_site_aniso_U_13
    _atom_site_aniso_U_23
    C1 0.0426(14) 0.0452(14) 0.0469(16) -0.0039(11) 0.0144(11) -0.0033(11)
    C2 0.0424(14) 0.0539(15) 0.0479(16) -0.0092(12) 0.0153(12) -0.0026(12)
    C3 0.0405(14) 0.0496(15) 0.0564(18) -0.0035(11) 0.0120(12) -0.0034(12)
    C4 0.0399(13) 0.0459(14) 0.0436(15) -0.0020(11) 0.0099(11) -0.0050(11)
    C5 0.0383(13) 0.0444(14) 0.0422(15) -0.0013(10) 0.0108(10) -0.0027(11)
    C6 0.0423(14) 0.0432(14) 0.0435(16) -0.0015(10) 0.0134(11) -0.0016(11)
    C7 0.0408(14) 0.0498(15) 0.0461(16) 0.0001(11) 0.0117(11) 0.0043(11)
    C8 0.0389(14) 0.0438(14) 0.0465(16) -0.0009(10) 0.0129(11) -0.0001(10)
    C9 0.0398(13) 0.0459(14) 0.0454(16) 0.0013(11) 0.0074(11) 0.0048(11)
    C10 0.0486(16) 0.0493(15) 0.0515(18) -0.0053(11) 0.0125(13) 0.0029(12)
    C11 0.0577(18) 0.0622(18) 0.061(2) -0.0058(14) 0.0193(15) 0.0121(14)
    C12 0.0398(14) 0.0497(15) 0.0491(17) -0.0002(11) 0.0087(11) 0.0013(12)
    C13 0.0436(16) 0.0650(18) 0.063(2) 0.0063(13) 0.0088(13) 0.0059(14)
    C14 0.0576(18) 0.0711(19) 0.0466(17) 0.0016(14) 0.0140(13) 0.0007(14)
_geom_special_details
;
All s.u.'s (except the s.u. in the dihedral angle between two l.s. planes) are
estimated using the full covariance matrix. The cell s.u.'s are taken into
account individually in the estimation of s.u.'s in distances, angles and
torsion angles; correlations between s.u.'s in cell parameters are only used
when they are defined by crystal symmetry. An approximate (isotropic)
treatment of cell s.u.'s is used for estimating s.u.'s involving l.s. planes.
;
loop_
    _geom_bond_atom_site_label_1
    _geom_bond_atom_site_label_2
    _geom_bond_site_symmetry_2
    _geom_bond_distance
    _geom_bond_publ_flag
    C1 C2 . 1.359(3) ?
    C1 C6 . 1.451(3) ?
    C1 C10 . 1.507(4) ?
    C2 C3 . 1.422(4) ?
    C2 H2 . 0.94 ?
    C3 C4 . 1.362(3) ?
    C3 H3 . 0.94 ?
    C4 C5 . 1.448(3) ?
    C4 C12 . 1.516(3) ?
    C5 C9 3_565 1.394(3) ?
    C5 C6 . 1.448(3) ?
    C6 C7 . 1.385(3) ?
    C7 C8 . 1.411(3) ?
    C7 H7 . 0.94 ?
    C8 C9 . 1.406(3) ?
    C8 C8 3_565 1.430(5) ?
    C9 C5 3_565 1.394(3) ?
    C9 H9 . 0.94 ?
    C10 C11 . 1.522(3) ?
    C10 H10A . 0.98 ?
    C10 H10B . 0.98 ?
    C11 H11A . 0.97 ?
    C11 H11B . 0.97 ?
    C11 H11C . 0.97 ?
    C12 C13 . 1.522(3) ?
    C12 C14 . 1.534(4) ?
    C12 H12 . 0.99 ?
    C13 H13A . 0.97 ?
    C13 H13B . 0.97 ?
    C13 H13C . 0.97 ?
    C14 H14A . 0.97 ?
    C14 H14B . 0.97 ?
    C14 H14C . 0.97 ?
loop_
    _geom_angle_atom_site_label_1
    _geom_angle_atom_site_label_2
    _geom_angle_atom_site_label_3
    _geom_angle_site_symmetry_1
    _geom_angle_site_symmetry_3
    _geom_angle
    _geom_angle_publ_flag
    C2 C1 C6 . . 117.7(2) ?
    C2 C1 C10 . . 122.9(2) ?
    C6 C1 C10 . . 119.4(2) ?
    C1 C2 C3 . . 122.2(2) ?
    C1 C2 H2 . . 118.9 ?
    C3 C2 H2 . . 118.9 ?
    C4 C3 C2 . . 123.0(2) ?
    C4 C3 H3 . . 118.5 ?
    C2 C3 H3 . . 118.5 ?
    C3 C4 C5 . . 117.4(2) ?
    C3 C4 C12 . . 121.7(2) ?
    C5 C4 C12 . . 120.9(2) ?
    C9 C5 C6 3_565 . 118.2(2) ?
    C9 C5 C4 3_565 . 122.0(2) ?
    C6 C5 C4 . . 119.8(2) ?
    C7 C6 C5 . . 119.2(2) ?
    C7 C6 C1 . . 120.9(2) ?
    C5 C6 C1 . . 119.8(2) ?
    C6 C7 C8 . . 122.6(2) ?
    C6 C7 H7 . . 118.7 ?
    C8 C7 H7 . . 118.7 ?
    C9 C8 C7 . . 122.6(2) ?
    C9 C8 C8 . 3_565 119.0(3) ?
    C7 C8 C8 . 3_565 118.4(3) ?
    C5 C9 C8 3_565 . 122.7(2) ?
    C5 C9 H9 3_565 . 118.7 ?
    C8 C9 H9 . . 118.7 ?
    C1 C10 C11 . . 115.9(2) ?
    C1 C10 H10A . . 108.3 ?
    C11 C10 H10A . . 108.3 ?
    C1 C10 H10B . . 108.3 ?
    C11 C10 H10B . . 108.3 ?
    H10A C10 H10B . . 107.4 ?
    C10 C11 H11A . . 109.5 ?
    C10 C11 H11B . . 109.5 ?
    H11A C11 H11B . . 109.5 ?
    C10 C11 H11C . . 109.5 ?
    H11A C11 H11C . . 109.5 ?
    H11B C11 H11C . . 109.5 ?
    C4 C12 C13 . . 114.0(2) ?
    C4 C12 C14 . . 110.1(2) ?
    C13 C12 C14 . . 109.4(2) ?
    C4 C12 H12 . . 107.7 ?
    C13 C12 H12 . . 107.7 ?
    C14 C12 H12 . . 107.7 ?
    C12 C13 H13A . . 109.5 ?
    C12 C13 H13B . . 109.5 ?
    H13A C13 H13B . . 109.5 ?
    C12 C13 H13C . . 109.5 ?
    H13A C13 H13C . . 109.5 ?
    H13B C13 H13C . . 109.5 ?
    C12 C14 H14A . . 109.5 ?
    C12 C14 H14B . . 109.5 ?
    H14A C14 H14B . . 109.5 ?
    C12 C14 H14C . . 109.5 ?
    H14A C14 H14C . . 109.5 ?
    H14B C14 H14C . . 109.5 ?
loop_
    _geom_torsion_atom_site_label_1
    _geom_torsion_atom_site_label_2
    _geom_torsion_atom_site_label_3
    _geom_torsion_atom_site_label_4
    _geom_torsion_site_symmetry_1
    _geom_torsion_site_symmetry_2
    _geom_torsion_site_symmetry_3
    _geom_torsion_site_symmetry_4
    _geom_torsion
    _geom_torsion_publ_flag
    C6 C1 C2 C3 . . . . 1.5(4) ?
    C10 C1 C2 C3 . . . . -177.3(2) ?
    C1 C2 C3 C4 . . . . -1.5(4) ?
    C2 C3 C4 C5 . . . . 1.3(4) ?
    C2 C3 C4 C12 . . . . -177.3(2) ?
    C3 C4 C5 C9 . . . 3_565 178.6(2) ?
    C12 C4 C5 C9 . . . 3_565 -2.7(4) ?
    C3 C4 C5 C6 . . . . -1.2(4) ?
    C12 C4 C5 C6 . . . . 177.4(2) ?
    C9 C5 C6 C7 3_565 . . . -0.4(4) ?
    C4 C5 C6 C7 . . . . 179.5(2) ?
    C9 C5 C6 C1 3_565 . . . -178.6(2) ?
    C4 C5 C6 C1 . . . . 1.3(4) ?
    C2 C1 C6 C7 . . . . -179.6(2) ?
    C10 C1 C6 C7 . . . . -0.7(4) ?
    C2 C1 C6 C5 . . . . -1.4(4) ?
    C10 C1 C6 C5 . . . . 177.4(2) ?
    C5 C6 C7 C8 . . . . 0.4(4) ?
    C1 C6 C7 C8 . . . . 178.6(2) ?
    C6 C7 C8 C9 . . . . -179.9(2) ?
    C6 C7 C8 C8 . . . 3_565 -0.6(5) ?
    C7 C8 C9 C5 . . . 3_565 179.9(2) ?
    C8 C8 C9 C5 3_565 . . 3_565 0.7(5) ?
    C2 C1 C10 C11 . . . . -0.4(4) ?
    C6 C1 C10 C11 . . . . -179.2(2) ?
    C3 C4 C12 C13 . . . . -22.5(4) ?
    C5 C4 C12 C13 . . . . 158.9(2) ?
    C3 C4 C12 C14 . . . . 100.9(3) ?
    C5 C4 C12 C14 . . . . -77.7(3) ?
