# Supplementary material for: 1,7-Diethyl-4,10-diisopropyl­tetra­cene
Source: Acta Crystallogr Sect E Struct Rep Online. 2011 Sep 14;67(Pt 10):o2611. doi: 10.1107/S1600536811036415 (PMC3201380; doi:10.1107/S1600536811036415)
Supplement: Supplementary file 2 [file e-67-o2611-Isup2.hkl]

#
# h,k,l, Fc-squared, Fo-squared, sigma(Fo-squared) and status flag
#
data_I
_shelx_title ' kano in P 21/n'
_shelx_refln_list_code          4
_shelx_F_calc_maximum      118.69
_exptl_crystal_F_000       400.00
_reflns_d_resolution_high  0.7705
 
loop_
 _symmetry_equiv_pos_as_xyz
 'x, y, z'
 '-x+1/2, y+1/2, -z+1/2'
 '-x, -y, -z'
 'x-1/2, -y-1/2, z-1/2'
 
_cell_length_a    12.9010
_cell_length_b     5.0570
_cell_length_c    16.9620
_cell_angle_alpha  90.000
_cell_angle_beta  106.513
_cell_angle_gamma  90.000
 
_shelx_F_squared_multiplier     1.000
 
loop_
 _refln_index_h
 _refln_index_k
 _refln_index_l
 _refln_F_squared_calc
 _refln_F_squared_meas
 _refln_F_squared_sigma
 _refln_observed_status
   2   0   0     2731.78     2311.23     67.78 o
   4   0   0      213.24      189.05      5.81 o
   6   0   0     2298.18     2462.34     90.85 o
   8   0   0      205.16      229.21      9.85 o
  10   0   0       50.96       58.06      6.20 o
  12   0   0       14.32       13.20      3.66 o
  14   0   0        1.23        0.53      2.09 o
  16   0   0        2.31        2.58      3.30 o
   1   1   0      127.38       89.87      3.91 o
   2   1   0        5.47        5.76      0.41 o
   3   1   0      792.52      744.29     14.03 o
   4   1   0        4.33        7.80      0.78 o
   5   1   0        6.05        6.34      0.96 o
   6   1   0      544.91      547.37     12.89 o
   7   1   0        1.84        3.02      0.84 o
   8   1   0        0.05       -0.27      0.79 o
   9   1   0        3.47        3.95      1.46 o
  10   1   0        7.47        4.71      1.73 o
  11   1   0        2.68        1.33      1.45 o
  12   1   0       74.02       87.11      7.26 o
  13   1   0        0.04       -1.45      1.56 o
  14   1   0        7.86        9.99      4.63 o
  15   1   0        1.90        0.67      2.03 o
   0   2   0      115.58       92.68      8.22 o
   1   2   0      254.00      245.08      7.38 o
   2   2   0      699.29      582.81     27.93 o
   3   2   0      203.80      194.98      9.37 o
   4   2   0        8.96        4.12      1.69 o
   5   2   0        2.39        1.82      0.48 o
   6   2   0       43.64       42.24      2.87 o
   7   2   0       60.74       68.21      3.27 o
   8   2   0       25.94       32.67      2.25 o
   9   2   0      717.52      871.34     34.70 o
  10   2   0        9.66       11.83      2.11 o
  11   2   0       17.37       25.97      2.57 o
  12   2   0        0.07        0.50      2.26 o
  13   2   0        0.39        1.78      1.66 o
  14   2   0        0.90       -0.51      1.53 o
  15   2   0       23.03       26.39     14.79 o
   1   3   0       28.59       22.66      1.41 o
   2   3   0      339.43      310.76      7.71 o
   3   3   0       49.37       59.83      6.63 o
   4   3   0       22.95       20.53      4.43 o
   5   3   0        8.15       13.80      2.85 o
   6   3   0      118.94      139.60     10.65 o
   7   3   0       11.47       17.28      4.15 o
   8   3   0      296.12      355.87     22.55 o
   9   3   0       87.55      119.75     11.04 o
  10   3   0       23.89       23.98      9.33 o
  11   3   0        0.11        0.08      0.59 o
  12   3   0        4.35        5.03      3.28 o
  13   3   0        6.66        8.65      2.92 o
  14   3   0        9.63       12.63     20.00 o
   0   4   0        0.50        0.87      0.92 o
   1   4   0        1.64        1.29      0.82 o
   2   4   0        2.03        0.72      0.71 o
   3   4   0       45.54       50.64      4.29 o
   4   4   0        3.13        6.22      2.99 o
   5   4   0        1.53        3.00      2.73 o
   6   4   0        3.23        1.78      2.69 o
   7   4   0       50.63       46.62      8.15 o
   8   4   0       31.03       37.84      9.15 o
   9   4   0       64.35       79.29     11.58 o
  10   4   0        0.99        2.85      4.99 o
  11   4   0        4.57        3.19      5.49 o
  12   4   0        1.67       -0.01      3.07 o
   1   5   0       88.29       87.73      5.25 o
   2   5   0        5.57        3.08      1.23 o
   3   5   0        0.11       -0.13      1.42 o
   4   5   0        1.75        4.89      3.97 o
   5   5   0        0.67        0.98      3.33 o
   6   5   0       29.13       33.10     17.02 o
   7   5   0       49.45       64.81     15.08 o
   8   5   0        0.62       -0.11      1.74 o
   9   5   0        2.00        0.56      3.38 o
  10   5   0        0.38       -2.27      5.67 o
   1   6   0       26.10       15.51      4.56 o
   2   6   0       10.11        8.20      3.49 o
   3   6   0        3.40        2.86      3.16 o
   4   6   0        7.93       16.59      8.09 o
   5   6   0       14.82       16.70     14.12 o
   6   6   0        3.18        0.21      2.14 o
 -15   0   1       15.92       10.84     13.57 o
 -13   0   1        2.07        5.93      5.03 o
 -11   0   1        1.67        0.67      2.27 o
  -9   0   1       72.39       78.79      5.78 o
  -7   0   1      279.04      293.96     11.05 o
  -5   0   1      145.57      137.71      5.57 o
  -3   0   1     3275.65     2806.13    134.68 o
   3   0   1     1072.12      922.23     24.33 o
   5   0   1     3140.58     3355.02    245.88 o
   7   0   1      182.43      198.67      9.97 o
   9   0   1      208.66      245.19     14.23 o
  11   0   1      129.95      123.81     10.60 o
  13   0   1        0.10       -0.85      2.73 o
  15   0   1        0.30       -0.20      2.71 o
 -16   1   1        2.03       -0.99      2.04 o
 -15   1   1       45.79       94.65     21.85 o
 -14   1   1        0.14        0.20      1.86 o
 -13   1   1        0.59        2.12      2.10 o
 -12   1   1       24.14       18.81      3.11 o
 -11   1   1      169.14      191.86      9.09 o
 -10   1   1       57.71       54.63      3.84 o
  -9   1   1       20.52       22.90      2.25 o
  -8   1   1       23.91       30.49      2.41 o
  -7   1   1       85.30       73.85      3.28 o
  -6   1   1      795.18      881.79     21.08 o
  -5   1   1       62.31       57.70      2.31 o
  -4   1   1        5.46        6.60      0.88 o
  -3   1   1       27.56       19.63      0.92 o
  -2   1   1       13.22       12.90      1.06 o
  -1   1   1      122.37      126.12      2.55 o
   0   1   1     1156.36      907.45     17.37 o
   1   1   1      948.00      745.31     39.56 o
   2   1   1     1093.59      866.04     36.92 o
   3   1   1      499.93      440.90      8.40 o
   4   1   1       34.48       41.71      2.47 o
   5   1   1       21.85       21.54      1.71 o
   6   1   1        4.29        3.08      0.89 o
   7   1   1      251.99      268.73      9.96 o
   8   1   1       80.06       80.30      4.21 o
   9   1   1        2.51        1.92      1.04 o
  10   1   1       38.04       39.64      3.14 o
  11   1   1       12.68       10.99      2.54 o
  12   1   1       64.43       85.91      6.79 o
  13   1   1        0.01        0.21      1.51 o
  14   1   1        2.97        2.28      2.15 o
  15   1   1        0.22        2.40      2.44 o
 -15   2   1        7.62        5.01      2.40 o
 -14   2   1        0.12        2.48      2.32 o
 -13   2   1       19.17       19.75      5.96 o
 -12   2   1       18.01       22.03      3.78 o
 -11   2   1       62.19       69.77      5.12 o
 -10   2   1       54.52       78.75      4.62 o
  -9   2   1      550.31      672.52     22.14 o
  -8   2   1       19.25       19.60      1.83 o
  -7   2   1        2.57        2.92      0.64 o
  -6   2   1      140.97      136.39      3.66 o
  -5   2   1        2.73        4.17      0.53 o
  -4   2   1      891.59      948.17     27.43 o
  -3   2   1        0.03        0.39      0.49 o
  -2   2   1       69.92       74.97      3.18 o
  -1   2   1      418.51      332.52      7.35 o
   0   2   1      245.35      195.88      5.06 o
   1   2   1      252.76      225.10      8.06 o
   2   2   1       34.06       39.26      4.29 o
   3   2   1      182.41      190.54     11.08 o
   4   2   1       29.53       20.43      3.08 o
   5   2   1       46.22       45.00      2.43 o
   6   2   1       76.14       71.53      2.39 o
   7   2   1       28.59       30.41      2.08 o
   8   2   1       30.76       36.88      2.91 o
   9   2   1      447.88      544.49     14.37 o
  10   2   1       50.06       54.68      3.38 o
  11   2   1        0.98        3.20      1.27 o
  12   2   1        0.91        2.13      1.38 o
  13   2   1        0.89        5.10      3.81 o
  14   2   1       14.73       19.28      9.76 o
  15   2   1        4.85        7.28      7.23 o
 -14   3   1        0.53       11.90     14.37 o
 -13   3   1        6.41        1.77      2.79 o
 -12   3   1       12.84        9.90      6.32 o
 -11   3   1        0.33        0.10      0.65 o
 -10   3   1        8.22        6.93      1.31 o
  -9   3   1       27.97       32.97      5.90 o
  -8   3   1      121.30      146.36      9.86 o
  -7   3   1        1.30        1.45      1.63 o
  -6   3   1        3.97        8.95      2.35 o
  -5   3   1       33.31       35.84      4.13 o
  -4   3   1      113.27      115.19      6.42 o
  -3   3   1      230.53      204.29     11.92 o
  -2   3   1       84.66       81.91      2.71 o
  -1   3   1        3.29        2.41      0.76 o
   0   3   1        7.66        5.82      1.00 o
   1   3   1       30.56       35.44      2.25 o
   2   3   1       57.87       54.66      1.97 o
   3   3   1     1257.36     1356.90     66.95 o
   4   3   1        4.28        6.63      3.18 o
   5   3   1       32.84       30.94      4.90 o
   6   3   1       31.59       45.75      6.36 o
   7   3   1       79.34       95.82      8.40 o
   8   3   1       59.35       65.08      7.93 o
   9   3   1       34.72       53.07      6.51 o
  10   3   1       21.05       27.44      5.71 o
  11   3   1       28.74        9.36      5.59 o
  12   3   1        0.85       -0.40      1.54 o
  13   3   1        0.35        5.69      6.44 o
  14   3   1        0.27       -4.14      5.22 o
 -12   4   1        0.22        2.20      4.63 o
 -11   4   1        1.50        5.10      4.35 o
 -10   4   1       11.73        7.34      7.59 o
  -9   4   1      129.85      198.89     17.25 o
  -8   4   1       19.54       17.45      5.98 o
  -7   4   1       25.98       27.36      8.05 o
  -6   4   1        4.98        4.84      4.06 o
  -5   4   1       21.07       27.59      6.57 o
  -4   4   1       24.61       27.81      8.08 o
  -3   4   1       29.23       28.09      2.65 o
  -2   4   1        0.70        0.59      0.63 o
  -1   4   1        0.59        0.53      0.72 o
   0   4   1        0.37       -0.29      0.70 o
   1   4   1        0.13       -0.51      0.67 o
   2   4   1        2.05        1.61      0.85 o
   3   4   1        0.06       -0.25      1.15 o
   4   4   1        3.11        1.65      1.98 o
   5   4   1        2.99        1.66      1.57 o
   6   4   1        1.10        2.28      2.96 o
   7   4   1        2.69        1.21      3.37 o
   8   4   1       19.72       32.19      9.35 o
   9   4   1       36.64       41.05     30.81 o
  10   4   1        1.06       -0.78      3.89 o
  11   4   1        0.71        2.74      4.36 o
  12   4   1        3.52        3.79      5.22 o
 -10   5   1        1.76        3.62      5.04 o
  -9   5   1        1.63        4.66      5.79 o
  -8   5   1        2.06        2.55      4.84 o
  -7   5   1       14.03        7.51      7.83 o
  -6   5   1        3.41        1.69      2.13 o
  -5   5   1        4.32        5.28      2.96 o
  -4   5   1        2.35        5.33      3.01 o
  -3   5   1        2.88        1.73      2.05 o
  -2   5   1       98.13      106.53      4.99 o
  -1   5   1      126.62      133.20      5.98 o
   0   5   1       15.40       17.97      1.98 o
   1   5   1       41.33       46.25      3.30 o
   2   5   1        4.48        3.03      0.81 o
   3   5   1        7.47       11.60      3.09 o
   4   5   1        2.17        3.25      1.87 o
   5   5   1        5.74        4.03      3.29 o
   6   5   1        0.18        3.47      3.51 o
   7   5   1       11.40        2.54      3.47 o
   8   5   1        0.53       -0.82      1.99 o
   9   5   1        1.40        3.84      5.75 o
  10   5   1        0.84        1.00      4.92 o
  -6   6   1        4.36        4.73      5.53 o
  -5   6   1        5.30        9.00      3.82 o
  -4   6   1        6.72        5.93      3.53 o
  -3   6   1        0.46       -2.35      2.96 o
  -2   6   1        0.39       -1.16      1.88 o
  -1   6   1        7.28        2.12      1.84 o
   0   6   1        8.52        4.21      3.80 o
   1   6   1       61.35       69.20      8.80 o
   2   6   1       23.60       26.84      4.73 o
   3   6   1        4.57        2.84      2.98 o
   4   6   1        0.73        1.47      4.14 o
   5   6   1        7.37        7.06      6.91 o
   6   6   1        3.72        5.79      6.57 o
 -16   0   2        3.64        1.25      3.52 o
 -14   0   2        1.39        3.73      3.75 o
 -12   0   2       37.74       48.72      5.83 o
 -10   0   2        0.47        2.21      1.73 o
  -8   0   2      373.41      398.63     14.41 o
  -6   0   2       83.73      107.63      6.15 o
  -4   0   2        0.82        1.18      1.08 o
  -2   0   2     4834.79     4370.86    199.93 o
   2   0   2      827.38      712.56     19.67 o
   4   0   2       48.61       54.69      2.17 o
   6   0   2       93.14       89.20     12.59 o
   8   0   2       11.43       13.49      3.70 o
  10   0   2       57.41       48.59      4.97 o
  12   0   2       17.41       23.43      4.31 o
  14   0   2       30.06       46.92      7.25 o
 -16   1   2        4.23        6.88      4.07 o
 -15   1   2        5.11        3.98      4.75 o
 -14   1   2        5.43       11.45      3.72 o
 -13   1   2        1.23        1.35      1.70 o
 -12   1   2       16.45       14.25      2.37 o
 -11   1   2        0.04       -0.96      1.43 o
 -10   1   2      364.09      406.91     15.66 o
  -9   1   2       10.43       12.04      1.57 o
  -8   1   2       41.59       37.15      2.54 o
  -7   1   2      781.82      775.71     22.91 o
  -6   1   2     1063.88     1201.64     28.92 o
  -5   1   2      152.96      156.06      3.93 o
  -4   1   2        0.83        0.60      0.49 o
  -3   1   2      487.54      427.93      8.35 o
  -2   1   2      964.27      759.96     18.89 o
  -1   1   2    13126.30    11543.63    450.18 o
   0   1   2      359.61      299.97      4.80 o
   1   1   2      575.87      419.26     24.08 o
   2   1   2     3830.24     3396.42    114.96 o
   3   1   2      415.24      397.84      9.58 o
   4   1   2        0.63        1.53      0.42 o
   5   1   2      341.53      330.80     10.99 o
   6   1   2       11.53       13.66      1.37 o
   7   1   2       65.51       61.16      3.26 o
   8   1   2      125.62      134.24      5.03 o
   9   1   2        6.38       10.47      1.84 o
  10   1   2        1.31        2.60      1.35 o
  11   1   2       70.00       87.30      5.34 o
  12   1   2       23.79       24.20      4.47 o
  13   1   2        3.65        5.28      2.43 o
  14   1   2       10.11       13.71      4.50 o
  15   1   2       15.57       24.69      6.63 o
 -15   2   2        9.64        6.04      3.73 o
 -14   2   2        2.28        0.22      1.38 o
 -13   2   2       39.73       46.67     12.00 o
 -12   2   2        4.61        6.55      2.08 o
 -11   2   2       89.59      121.23      8.44 o
 -10   2   2      187.92      235.36      8.96 o
  -9   2   2      251.71      247.30     13.72 o
  -8   2   2       70.96       74.90      3.53 o
  -7   2   2        2.81        2.51      0.87 o
  -6   2   2       39.90       42.14      2.62 o
  -5   2   2        1.56        1.59      0.59 o
  -4   2   2     2173.89     2212.47     52.89 o
  -3   2   2      263.32      236.45      5.04 o
  -2   2   2        0.08        0.36      0.62 o
  -1   2   2        1.73        0.77      0.80 o
   0   2   2       33.92       26.84      1.72 o
   1   2   2      136.81      119.31      2.90 o
   2   2   2      235.81      201.50     10.00 o
   3   2   2      148.80      134.40      7.41 o
   4   2   2        7.93       10.10      2.90 o
   5   2   2       42.41       47.80      1.52 o
   6   2   2        6.80        4.89      0.75 o
   7   2   2        3.33        4.79      0.99 o
   8   2   2       23.03       23.64      1.69 o
   9   2   2       22.01       24.98      2.55 o
  10   2   2       13.87       14.61      2.00 o
  11   2   2        0.01        0.50      1.08 o
  12   2   2        1.72        2.89      1.34 o
  13   2   2        0.85        1.63      1.41 o
  14   2   2        6.88        6.87      5.05 o
 -14   3   2        0.01       -3.25      3.25 o
 -13   3   2        0.02        2.79      3.44 o
 -12   3   2        0.39       -0.08      2.26 o
 -11   3   2       19.01       19.06      7.64 o
 -10   3   2        0.17       -0.36      0.48 o
  -9   3   2       16.90       16.46      1.34 o
  -8   3   2        3.83        4.92      2.69 o
  -7   3   2        0.66        1.22      1.58 o
  -6   3   2       31.92       34.07      4.10 o
  -5   3   2        0.07        1.02      1.49 o
  -4   3   2       13.62       12.41      1.90 o
  -3   3   2      195.01      177.17      5.09 o
  -2   3   2      323.34      320.19      8.14 o
  -1   3   2        1.32        2.03      0.76 o
   0   3   2        0.02       -0.48      0.48 o
   1   3   2        2.51        2.49      0.92 o
   2   3   2      207.83      208.69      9.40 o
   3   3   2       53.58       61.60      4.67 o
   4   3   2       27.97       33.18      5.69 o
   5   3   2       22.17       21.95      5.41 o
   6   3   2      174.99      209.78     17.19 o
   7   3   2       37.64       41.20      6.86 o
   8   3   2     1120.56     1581.12     92.05 o
   9   3   2       42.98       55.52      9.83 o
  10   3   2       86.10       99.12     25.60 o
  11   3   2        3.91        3.74      2.45 o
  12   3   2        8.54       18.65      6.61 o
  13   3   2        5.02       14.48      6.94 o
 -13   4   2       13.71       15.82     12.01 o
 -12   4   2        2.27        0.70      2.98 o
 -11   4   2        6.33        2.87      3.55 o
 -10   4   2        4.12        5.46      5.03 o
  -9   4   2      100.85      152.70     16.02 o
  -8   4   2      135.17      186.97     18.99 o
  -7   4   2       75.11       82.89     14.70 o
  -6   4   2        0.17        0.89      2.34 o
  -5   4   2        4.17        2.12      2.39 o
  -4   4   2       83.31       82.80      6.45 o
  -3   4   2       15.24       11.66      3.29 o
  -2   4   2        0.67       -0.16      0.67 o
  -1   4   2       10.34        9.13      1.91 o
   0   4   2        9.23       10.66      1.63 o
   1   4   2       43.60       41.33      4.45 o
   2   4   2       21.89       26.52      5.82 o
   3   4   2       15.83       10.47      3.02 o
   4   4   2        3.29        2.99      2.20 o
   5   4   2       31.17       32.88      3.75 o
   6   4   2       10.28        5.76      3.91 o
   7   4   2        2.53        2.42      2.43 o
   8   4   2        0.19        1.38      3.24 o
   9   4   2       10.58       15.93      7.81 o
  10   4   2        0.00       -0.14      3.43 o
  11   4   2       10.39       11.13      9.73 o
  12   4   2        0.00       -0.56      4.09 o
 -10   5   2        4.47       10.52     10.80 o
  -9   5   2        0.42       -0.40      3.99 o
  -8   5   2        0.33        2.15      4.22 o
  -7   5   2       12.54        5.77      5.76 o
  -6   5   2        0.41        0.03      3.06 o
  -5   5   2        2.28        1.83      3.61 o
  -4   5   2        0.13        0.14      2.88 o
  -3   5   2       24.60       19.26      3.26 o
  -2   5   2       75.22       82.14      4.04 o
  -1   5   2      119.34      144.39      7.99 o
   0   5   2       18.64       14.90      3.03 o
   1   5   2        0.63        0.58      0.62 o
   2   5   2        2.54        2.66      2.05 o
   3   5   2        2.45        3.97      2.04 o
   4   5   2        9.98        7.81      3.11 o
   5   5   2        0.42        0.39      2.43 o
   6   5   2        8.64        4.71      3.77 o
   7   5   2        5.97        4.39      3.69 o
   8   5   2        0.75        3.34      3.52 o
   9   5   2        0.52        2.14      3.87 o
  -6   6   2        0.62        2.03      4.58 o
  -5   6   2       14.41       18.88      6.41 o
  -4   6   2        0.01        0.88      2.81 o
  -3   6   2        2.18        2.38      2.98 o
  -2   6   2        0.41        1.30      2.41 o
  -1   6   2       19.99       15.61      5.56 o
   0   6   2       89.46      107.64     10.03 o
   1   6   2       21.46       27.28      6.12 o
   2   6   2        2.31        2.28      2.59 o
   3   6   2        6.17        7.63      3.25 o
   4   6   2        0.00       -0.73      2.62 o
   5   6   2        0.03        0.40      2.58 o
 -15   0   3        0.02        0.07      1.94 o
 -13   0   3       31.77       60.40      8.12 o
 -11   0   3       30.95       33.99      4.59 o
  -9   0   3       80.83       79.76      6.58 o
  -7   0   3        6.72       16.77      2.63 o
  -5   0   3      363.75      330.34     14.47 o
  -3   0   3     1102.78     1016.16     44.59 o
  -1   0   3     2354.90     1982.35     71.03 o
   1   0   3     4677.99     3316.60   1033.80 o
   3   0   3        0.45        0.36      0.76 o
   5   0   3     1897.69     2071.23     69.33 o
   7   0   3       31.91       34.83      2.91 o
   9   0   3      116.47      116.93      8.82 o
  11   0   3      363.65      418.01     23.75 o
  13   0   3       11.42        6.62      5.00 o
  15   0   3        1.84        0.80      2.57 o
 -16   1   3       19.79       14.58     13.87 o
 -15   1   3        3.07        2.02      3.01 o
 -14   1   3        2.55        4.97      2.38 o
 -13   1   3        0.78        2.23      1.67 o
 -12   1   3       83.18       97.53      6.58 o
 -11   1   3       89.19      117.00      6.21 o
 -10   1   3      547.62      679.50     22.62 o
  -9   1   3       53.40       63.43      3.95 o
  -8   1   3      143.66      166.33      7.55 o
  -7   1   3       66.92       90.15      3.74 o
  -6   1   3      112.21      153.25      5.16 o
  -5   1   3      259.41      256.24      6.26 o
  -4   1   3        1.31        1.10      0.56 o
  -3   1   3       29.51       23.29      1.45 o
  -2   1   3     1297.72     1100.33     31.99 o
  -1   1   3    14086.40    12253.98    496.81 o
   0   1   3       40.65       29.56      1.50 o
   1   1   3     1074.12      866.29     15.31 o
   2   1   3      345.57      275.38      5.95 o
   3   1   3        0.00       -0.06      0.57 o
   4   1   3      437.22      437.26     12.38 o
   5   1   3       25.85       32.73      1.71 o
   6   1   3        3.61        3.60      0.78 o
   7   1   3        1.54        0.41      0.66 o
   8   1   3       51.73       56.35      2.47 o
   9   1   3       33.34       41.23      2.59 o
  10   1   3        1.24        0.16      0.68 o
  11   1   3       16.24       24.40      2.99 o
  12   1   3        0.01        0.54      1.13 o
  13   1   3        0.00        0.38      1.61 o
  14   1   3        0.71        2.27      1.84 o
  15   1   3        4.02        8.39      4.26 o
 -15   2   3        1.24        1.50      2.10 o
 -14   2   3        6.60        1.20      2.35 o
 -13   2   3       21.36       20.11      5.43 o
 -12   2   3       39.31       37.54      6.75 o
 -11   2   3        3.31        4.92      1.56 o
 -10   2   3      106.21      125.93      6.98 o
  -9   2   3        0.84        0.34      0.78 o
  -8   2   3        7.01        8.23      1.57 o
  -7   2   3      148.21      164.98      4.99 o
  -6   2   3       49.05       44.98      2.52 o
  -5   2   3       10.15       12.34      1.12 o
  -4   2   3      243.37      250.45      7.02 o
  -3   2   3        0.44        0.99      0.65 o
  -2   2   3       17.51       18.99      1.40 o
  -1   2   3       84.66       68.49      2.96 o
   0   2   3       38.71       35.28      1.64 o
   1   2   3      318.33      301.01      8.39 o
   2   2   3      503.30      485.35      9.91 o
   3   2   3       18.35       16.19      1.86 o
   4   2   3        1.01        0.58      1.30 o
   5   2   3      264.50      256.41      9.40 o
   6   2   3       30.20       25.11      2.02 o
   7   2   3      223.38      233.58      9.66 o
   8   2   3       12.75       11.53      1.41 o
   9   2   3       72.85       80.85      3.68 o
  10   2   3       79.60      107.13      5.73 o
  11   2   3        0.06        0.70      1.13 o
  12   2   3        0.00        1.65      1.47 o
  13   2   3        7.42        4.53      3.18 o
  14   2   3        0.62       -1.03      2.83 o
 -14   3   3        5.46        6.10      6.45 o
 -13   3   3        0.00        1.58      4.96 o
 -12   3   3        4.28        5.12      2.89 o
 -11   3   3        7.61        6.76      4.18 o
 -10   3   3        4.32        2.97      1.54 o
  -9   3   3       14.44       13.66      2.31 o
  -8   3   3        6.26        5.51      1.06 o
  -7   3   3       37.23       37.99      3.23 o
  -6   3   3        7.92        6.81      1.13 o
  -5   3   3       53.16       52.46      2.55 o
  -4   3   3       14.75       13.21      1.47 o
  -3   3   3       59.28       60.37      3.07 o
  -2   3   3        1.29        0.88      0.82 o
  -1   3   3        4.32        4.39      0.89 o
   0   3   3       51.11       49.58      3.34 o
   1   3   3       19.30       19.89      1.32 o
   2   3   3        5.04        5.25      0.62 o
   3   3   3      133.16      131.01      5.60 o
   4   3   3        0.61        1.28      1.37 o
   5   3   3       35.49       40.12      3.48 o
   6   3   3       47.02       50.81      8.21 o
   7   3   3      122.59      172.03     14.26 o
   8   3   3       24.80       35.80      8.56 o
   9   3   3       51.59       76.93     12.76 o
  10   3   3       16.09       16.37      3.12 o
  11   3   3        1.30        2.15      3.69 o
  12   3   3        1.41        0.15      2.65 o
  13   3   3       27.56       87.17     17.56 o
 -13   4   3       34.88        6.94      7.72 o
 -12   4   3        4.47        3.73      5.30 o
 -11   4   3        5.58        6.36      5.83 o
 -10   4   3        2.51        4.48      4.41 o
  -9   4   3      136.52      201.22     17.79 o
  -8   4   3        9.87       10.13      5.79 o
  -7   4   3       13.71       17.42      5.34 o
  -6   4   3        7.16        6.80      3.16 o
  -5   4   3       59.88       70.99      6.65 o
  -4   4   3       13.43       11.36      1.25 o
  -3   4   3      162.89      166.29      6.16 o
  -2   4   3      150.20      152.15      5.90 o
  -1   4   3        0.65        0.13      0.66 o
   0   4   3        5.10        6.79      2.37 o
   1   4   3       10.11       11.23      1.90 o
   2   4   3       33.13       31.87      2.73 o
   3   4   3        3.23        2.96      1.41 o
   4   4   3        6.89        7.25      2.40 o
   5   4   3       36.53       26.49      8.70 o
   6   4   3        0.07        0.26      0.95 o
   7   4   3        0.61        1.18      3.20 o
   8   4   3       21.78       20.92      8.31 o
   9   4   3        0.25        1.64      3.71 o
  10   4   3        0.06        0.48      2.85 o
  11   4   3        0.28       -4.75      5.54 o
 -10   5   3       34.58       30.71     25.69 o
  -9   5   3       23.71       20.36     19.09 o
  -8   5   3        3.97        5.45      5.75 o
  -7   5   3       13.90        7.19      7.51 o
  -6   5   3        9.04       10.96      4.75 o
  -5   5   3        7.82        8.89      6.64 o
  -4   5   3       17.91       18.68      4.85 o
  -3   5   3       38.82       35.20      2.47 o
  -2   5   3       80.84       80.32      5.05 o
  -1   5   3      101.85      122.11      5.54 o
   0   5   3        4.97        3.62      1.49 o
   1   5   3        0.03        0.61      0.71 o
   2   5   3        1.07        0.44      1.79 o
   3   5   3        0.04        0.41      1.71 o
   4   5   3       44.01       49.36      5.09 o
   5   5   3        2.72        1.69      2.39 o
   6   5   3        4.14        4.98      2.93 o
   7   5   3        0.41        2.16      3.22 o
   8   5   3        0.07        4.98      4.28 o
   9   5   3        2.09        4.27      4.74 o
  -6   6   3        1.63        3.89      4.62 o
  -5   6   3        0.06       -0.89      4.54 o
  -4   6   3        0.57       -1.22      3.41 o
  -3   6   3        4.52        1.60      3.51 o
  -2   6   3        5.44        2.83      2.45 o
   0   6   3       47.21       55.18      5.94 o
   1   6   3        9.73        1.90      3.57 o
   2   6   3        1.87        2.09      3.28 o
   3   6   3        0.34        2.11      6.04 o
   4   6   3        9.61       11.35      4.26 o
   5   6   3       16.72        0.19      2.46 o
 -16   0   4       42.58      122.89     14.80 o
 -14   0   4        0.96        2.10      3.06 o
 -12   0   4       56.40       51.65      6.81 o
 -10   0   4        0.13        2.07      2.24 o
  -8   0   4      225.60      216.09     11.41 o
  -6   0   4      139.40      151.83      7.97 o
  -4   0   4      777.68      717.45     25.56 o
  -2   0   4      107.54       88.65      7.30 o
   0   0   4       43.89       50.77      4.68 o
   2   0   4       51.14       23.26      4.64 o
   4   0   4       54.14       43.70      2.34 o
   6   0   4      240.57      249.91      7.69 o
   8   0   4       28.79       32.11      2.82 o
  10   0   4      309.41      344.23     17.34 o
  12   0   4        3.45        7.36      3.19 o
  14   0   4        1.47        2.09      2.20 o
 -16   1   4       13.50        0.61      2.78 o
 -15   1   4        0.07       -0.12      1.57 o
 -14   1   4        2.38        3.16      2.23 o
 -13   1   4        1.66        0.34      1.50 o
 -12   1   4        8.46       11.88      2.35 o
 -11   1   4      100.06      128.73      6.25 o
 -10   1   4      737.01      827.94     28.33 o
  -9   1   4        2.16        3.51      1.58 o
  -8   1   4       28.93       32.81      2.56 o
  -7   1   4       18.32       19.66      2.37 o
  -6   1   4       49.32       45.83      3.45 o
  -5   1   4     1003.31     1029.41     24.97 o
  -4   1   4        0.55        0.36      0.63 o
  -3   1   4      535.06      495.87     10.49 o
  -2   1   4      178.97      150.59      4.83 o
  -1   1   4     4484.61     4148.70    126.11 o
   0   1   4      105.41       97.84      4.68 o
   1   1   4      394.84      371.36     12.86 o
   2   1   4       87.31       87.01      3.59 o
   3   1   4        0.49        1.09      0.64 o
   4   1   4      359.71      386.63     11.88 o
   5   1   4      147.85      139.26      7.16 o
   6   1   4       69.73       77.32      2.62 o
   7   1   4       13.89       15.99      1.53 o
   8   1   4       38.16       48.55      2.82 o
   9   1   4        1.82        2.78      1.05 o
  10   1   4        6.35        8.17      1.40 o
  11   1   4        1.39        1.88      1.17 o
  12   1   4        0.24        0.13      0.98 o
  13   1   4       12.61       12.07      5.18 o
  14   1   4        3.54        8.43      4.21 o
 -15   2   4        2.27        0.21      2.47 o
 -14   2   4        0.00        0.16      1.73 o
 -13   2   4       58.46       58.14     15.48 o
 -12   2   4       35.53       34.75      8.62 o
 -11   2   4       11.85       10.04      2.15 o
 -10   2   4       18.69       17.05      3.32 o
  -9   2   4        0.53       -0.55      0.94 o
  -8   2   4       80.10       88.53      4.15 o
  -7   2   4       71.03       77.50      3.44 o
  -6   2   4        8.70       12.52      1.24 o
  -5   2   4        3.09        3.02      0.74 o
  -4   2   4      226.49      214.14      5.05 o
  -3   2   4       14.43       13.47      1.25 o
  -2   2   4      595.06      531.58     20.39 o
  -1   2   4      241.05      217.51      4.92 o
   0   2   4      278.32      240.23      7.17 o
   1   2   4     1438.91     1388.65     35.09 o
   2   2   4      543.12      521.50     18.52 o
   3   2   4      146.16      143.00      3.12 o
   4   2   4       41.36       37.63      4.25 o
   5   2   4       41.41       47.27      2.51 o
   6   2   4        1.93        0.38      0.56 o
   7   2   4      773.14      884.77     27.24 o
   8   2   4       62.01       88.78      4.70 o
   9   2   4        1.56        2.08      0.77 o
  10   2   4       14.63       14.33      4.61 o
  11   2   4        5.06        2.06      1.04 o
  12   2   4        2.49        3.48      2.70 o
  13   2   4        4.23        2.55      1.98 o
  14   2   4       32.48      113.28     20.31 o
 -14   3   4       18.44        1.52      3.15 o
 -13   3   4        3.28       -2.01      8.27 o
 -12   3   4        8.64        7.54      6.02 o
 -11   3   4       18.44       17.71      6.25 o
 -10   3   4        5.88        8.22      1.91 o
  -9   3   4        9.88       10.63      1.94 o
  -8   3   4       25.54       28.68      2.24 o
  -7   3   4        3.29        2.23      0.86 o
  -6   3   4       40.89       35.53      3.58 o
  -5   3   4        1.35        0.76      0.54 o
  -4   3   4       36.82       33.23      2.49 o
  -3   3   4        0.30        1.81      1.03 o
  -2   3   4       37.94       34.27      2.48 o
  -1   3   4       61.59       62.93      4.11 o
   0   3   4        0.77        0.51      0.65 o
   1   3   4       53.65       53.53      2.08 o
   2   3   4       81.23       83.52      2.84 o
   3   3   4       69.28       60.75      6.25 o
   4   3   4       43.27       43.83      3.15 o
   5   3   4        2.07        2.28      0.82 o
   6   3   4       72.47       72.57      8.99 o
   7   3   4      118.49      155.67     20.03 o
   8   3   4      592.75      868.31     57.92 o
   9   3   4        4.69        3.57      0.86 o
  10   3   4        2.00        1.02      0.85 o
  11   3   4        2.81        4.98      4.23 o
  12   3   4        0.24        1.40      3.53 o
  13   3   4        4.61        0.06      2.97 o
 -13   4   4        8.65        2.79      6.79 o
 -12   4   4        0.00       -3.74      4.85 o
 -11   4   4        2.01        3.92      4.64 o
 -10   4   4        6.40        9.91      5.00 o
  -9   4   4       92.29      145.76     12.71 o
  -8   4   4       41.63       44.03      6.42 o
  -7   4   4        0.50        0.84      1.76 o
  -6   4   4       26.16       24.30      5.55 o
  -5   4   4        2.14        1.78      1.22 o
  -4   4   4       91.46       92.90      4.43 o
  -3   4   4        0.02       -0.50      0.76 o
  -2   4   4      214.46      218.83      9.24 o
  -1   4   4       69.51       69.04      3.68 o
   0   4   4        8.08        7.18      1.30 o
   1   4   4       48.59       52.59      2.62 o
   2   4   4       95.66       92.00      8.90 o
   3   4   4        0.03        1.71      1.61 o
   4   4   4       54.99       64.71      5.49 o
   5   4   4        3.95        1.32      1.16 o
   6   4   4        0.27        0.32      1.38 o
   7   4   4       37.18       27.77      7.42 o
   8   4   4        7.80       13.41      4.87 o
   9   4   4       18.65       24.31      6.38 o
  10   4   4        2.21        0.87      3.00 o
  11   4   4        1.03        0.27      3.14 o
 -10   5   4       25.95       31.30     13.90 o
  -9   5   4        3.20        0.70      4.94 o
  -8   5   4       21.91       19.33     18.21 o
  -7   5   4       16.49       12.25     12.51 o
  -6   5   4       16.29       20.86      6.63 o
  -5   5   4       11.98       11.05      5.14 o
  -4   5   4       11.42        7.35      1.56 o
  -3   5   4       39.80       39.98      3.96 o
  -2   5   4       83.54       93.45      4.92 o
  -1   5   4       65.05       80.06      5.99 o
   0   5   4        2.75        1.71      1.30 o
   1   5   4        0.01        1.33      1.38 o
   2   5   4       11.66        7.12      3.82 o
   3   5   4        2.43        2.29      2.11 o
   4   5   4       24.29       19.37      6.92 o
   5   5   4        0.53        3.74      3.79 o
   6   5   4        0.23       -2.44      2.62 o
   7   5   4        0.02        0.41      4.42 o
   8   5   4        0.70        3.49      5.15 o
   9   5   4       19.16       37.33      9.95 o
  -6   6   4        0.46       -5.64      5.64 o
  -5   6   4        0.82        2.44      4.10 o
  -4   6   4        0.00       -0.48      2.41 o
  -3   6   4        0.25        2.43      4.61 o
  -2   6   4        0.01        1.13      2.96 o
  -1   6   4        1.95       -0.14      1.40 o
   0   6   4        5.08        3.11      2.45 o
   1   6   4        0.96        0.64      2.64 o
   2   6   4        2.88        1.24      3.04 o
   3   6   4        2.96        9.48      4.38 o
   4   6   4        0.04        5.21      6.47 o
 -15   0   5        8.72       10.27      9.78 o
 -13   0   5       13.05       15.29      4.48 o
 -11   0   5      500.41      658.88     30.88 o
  -9   0   5       95.80      110.23      6.74 o
  -7   0   5      135.82      139.16      8.01 o
  -5   0   5       96.47       74.81      5.56 o
  -3   0   5        0.85        0.45      1.23 o
  -1   0   5      408.02      368.70     12.53 o
   1   0   5     2636.43     2410.37    107.76 o
   3   0   5      179.78      151.97      7.99 o
   5   0   5      245.91      257.08     19.82 o
   7   0   5       42.85       43.04      3.56 o
   9   0   5       23.52       32.08      4.93 o
  11   0   5       39.48       53.92     16.43 o
  13   0   5        0.00        1.93      3.02 o
 -16   1   5       11.13       10.96      7.09 o
 -15   1   5        3.86        0.65      1.84 o
 -14   1   5        1.23        1.70      2.36 o
 -13   1   5       29.04       40.83      4.79 o
 -12   1   5       23.28       31.77      3.27 o
 -11   1   5       69.25       84.66      5.60 o
 -10   1   5      390.65      419.94     14.21 o
  -9   1   5        3.85        3.91      1.53 o
  -8   1   5       17.08       14.85      2.01 o
  -7   1   5      445.74      453.13     13.92 o
  -6   1   5       32.76       29.13      2.05 o
  -5   1   5      937.00      961.28     26.72 o
  -4   1   5      748.26      699.13     16.30 o
  -3   1   5        7.30        8.45      1.19 o
  -2   1   5       26.86       25.25      1.53 o
  -1   1   5     6215.93     4755.35    359.81 o
   0   1   5        5.71        6.14      1.62 o
   1   1   5      906.43      819.67     25.86 o
   2   1   5      147.55      130.28     14.52 o
   3   1   5       13.63       12.51      1.32 o
   4   1   5       85.56      100.06      5.48 o
   5   1   5      167.17      191.30      7.70 o
   6   1   5       84.76       92.57      4.52 o
   7   1   5      123.34      145.50      6.00 o
   8   1   5       28.95       30.54      3.00 o
   9   1   5        0.90        1.45      1.38 o
  10   1   5       57.50       71.77      5.64 o
  11   1   5        5.83       10.16      2.39 o
  12   1   5        0.50        0.21      1.66 o
  13   1   5        4.67        7.87      3.45 o
  14   1   5        1.20        6.77      3.92 o
 -15   2   5        7.87        1.85      2.24 o
 -14   2   5        2.33        1.48      2.05 o
 -13   2   5       14.37        5.89      3.93 o
 -12   2   5       11.19       12.62      5.35 o
 -11   2   5        1.47        1.47      1.54 o
 -10   2   5       13.67       12.70      2.75 o
  -9   2   5       12.08       10.77      1.97 o
  -8   2   5       72.50       86.87      4.07 o
  -7   2   5      480.58      513.32     17.70 o
  -6   2   5       74.06       74.82      3.08 o
  -5   2   5       14.64       13.35      1.25 o
  -4   2   5       22.95       19.40      1.58 o
  -3   2   5      574.80      504.01     11.34 o
  -2   2   5     1035.28      956.95     21.58 o
  -1   2   5      149.51      146.99      3.96 o
   0   2   5      722.93      683.37     15.12 o
   1   2   5      130.07      148.81      4.14 o
   2   2   5       34.12       46.03      1.88 o
   3   2   5        0.03        0.01      0.55 o
   4   2   5       14.97       13.95      1.70 o
   5   2   5       94.16       97.61      4.22 o
   6   2   5       77.01       89.42      4.00 o
   7   2   5      449.76      573.29     17.59 o
   8   2   5       15.91       21.98      2.39 o
   9   2   5        0.07       -1.26      1.26 o
  10   2   5        6.32        5.78      2.73 o
  11   2   5        6.63        2.17      2.01 o
  12   2   5       13.13        6.58      4.58 o
  13   2   5        0.43        1.14      2.43 o
 -14   3   5        3.55        1.46      5.32 o
 -13   3   5        2.91       -0.33      4.04 o
 -12   3   5        0.15        0.96      1.14 o
 -11   3   5        2.09        1.71      1.36 o
 -10   3   5       27.68       21.85      4.93 o
  -9   3   5       49.26       53.79      4.04 o
  -8   3   5       30.19       31.50      3.23 o
  -7   3   5        4.39        2.53      0.97 o
  -6   3   5        3.73        4.02      1.11 o
  -5   3   5       22.03       22.15      1.84 o
  -4   3   5       17.28       19.55      1.75 o
  -3   3   5        2.43        2.16      0.86 o
  -2   3   5       54.78       48.53      2.50 o
  -1   3   5        2.46        1.90      0.80 o
   0   3   5        0.93        1.18      0.98 o
   1   3   5       30.38       30.16      1.96 o
   2   3   5       17.67       18.51      1.26 o
   3   3   5       12.05        7.94      1.38 o
   4   3   5       12.53        7.71      1.98 o
   5   3   5       10.87        9.88      1.11 o
   6   3   5       36.45       38.16      5.81 o
   7   3   5        4.41        2.92      1.32 o
   8   3   5       75.29       96.84     11.07 o
   9   3   5       29.36       35.58      5.83 o
  10   3   5        0.92        1.85      3.18 o
  11   3   5        8.26        4.30      5.30 o
  12   3   5        6.08        4.43      5.34 o
 -13   4   5        0.15        1.47      9.43 o
 -12   4   5        8.05        0.90      8.09 o
 -11   4   5        0.13        3.27      5.31 o
 -10   4   5        9.90        7.77      6.90 o
  -9   4   5        4.08        2.94      5.84 o
  -8   4   5       70.30       90.55      9.95 o
  -7   4   5       39.18       29.74      3.40 o
  -6   4   5        1.16        2.13      1.26 o
  -5   4   5        0.54        2.96      1.54 o
  -4   4   5      141.13      138.74      6.77 o
  -3   4   5      299.28      293.51      9.03 o
  -2   4   5      355.53      367.49     12.13 o
  -1   4   5       62.99       63.86      4.37 o
   0   4   5        0.05       -0.22      0.61 o
   1   4   5        2.55        3.64      1.06 o
   2   4   5      122.62      127.60      5.51 o
   3   4   5       27.23       19.29      4.81 o
   4   4   5        3.79        3.60      1.41 o
   5   4   5       21.53       20.22      3.12 o
   6   4   5       19.12       19.15      7.55 o
   7   4   5      110.48      170.38     15.40 o
   8   4   5       34.26       52.83     10.23 o
   9   4   5       16.72       26.23      7.41 o
  10   4   5        1.47        5.40      5.79 o
  11   4   5        1.57        2.82      4.71 o
 -10   5   5       66.90      123.13     20.94 o
  -9   5   5       16.66       25.07      8.23 o
  -8   5   5        9.14       10.31      5.33 o
  -7   5   5        0.29        2.40      3.28 o
  -6   5   5       17.47       24.59      6.55 o
  -5   5   5        0.23       -1.11      1.32 o
  -4   5   5        9.61        8.89      1.95 o
  -3   5   5        7.79        6.87      2.05 o
  -2   5   5       33.71       28.33      3.72 o
  -1   5   5        2.75        1.55      1.50 o
   0   5   5        0.35        0.60      1.10 o
   1   5   5        6.30        4.55      1.56 o
   2   5   5       32.95       24.23      8.92 o
   3   5   5       11.00       15.30      4.80 o
   4   5   5       11.23       11.12      5.17 o
   5   5   5        0.44        0.79      2.41 o
   6   5   5        2.21        3.06      3.73 o
   7   5   5        1.41        2.58      4.82 o
   8   5   5        1.38        3.72      4.26 o
  -6   6   5        2.61        5.42      4.86 o
  -5   6   5        0.15       -0.29      2.43 o
  -4   6   5        3.77        3.67      4.10 o
  -3   6   5        0.47       -0.53      2.62 o
  -2   6   5        0.49        1.31      2.73 o
  -1   6   5        1.00       -0.53      2.00 o
   0   6   5        6.71       10.53      3.92 o
   1   6   5        0.04       -1.10      1.92 o
   2   6   5        4.03        5.84      3.28 o
   3   6   5        1.16        1.25      1.88 o
   4   6   5        0.26        1.62      3.38 o
 -16   0   6       27.19       42.11     27.67 o
 -14   0   6        0.00        0.96      2.22 o
 -12   0   6      304.70      418.37     22.63 o
 -10   0   6        0.50        0.57      1.49 o
  -8   0   6      245.17      242.69     14.87 o
  -6   0   6      323.51      319.34     23.33 o
  -4   0   6       28.03       13.18      9.55 o
  -2   0   6       58.22       57.29      4.09 o
   0   0   6        0.06       -0.40      0.97 o
   2   0   6       23.68       19.27      3.75 o
   4   0   6      442.84      422.17     16.88 o
   6   0   6        6.54        4.80      1.19 o
   8   0   6       15.97       14.67      2.31 o
  10   0   6        0.10       -1.18      2.78 o
  12   0   6        7.71       13.17      4.86 o
  14   0   6       22.55       37.49     26.93 o
 -16   1   6        0.33       -0.61      2.14 o
 -15   1   6        1.06       -0.52      2.01 o
 -14   1   6        0.84        1.89      2.38 o
 -13   1   6        3.95        5.65      2.39 o
 -12   1   6       44.67       60.38      5.23 o
 -11   1   6       51.78       65.86      4.61 o
 -10   1   6        8.89       11.17      2.07 o
  -9   1   6        0.07       -0.41      1.19 o
  -8   1   6       39.14       41.85      2.94 o
  -7   1   6       10.53       10.50      2.92 o
  -6   1   6        2.04        0.91      1.01 o
  -5   1   6      394.22      416.47     10.39 o
  -4   1   6       10.74        6.67      1.27 o
  -3   1   6      520.14      500.18     13.09 o
  -2   1   6      378.80      384.48      9.23 o
  -1   1   6     1303.51     1057.82     76.32 o
   0   1   6      836.16      819.28     20.77 o
   1   1   6      246.48      248.66      8.81 o
   2   1   6      656.16      577.85     40.49 o
   3   1   6      121.87      112.80      4.08 o
   4   1   6      513.05      574.84     17.73 o
   5   1   6       34.70       49.56      4.34 o
   6   1   6      110.66      117.84      5.69 o
   7   1   6        0.67        1.32      1.26 o
   8   1   6       27.89       43.79      3.35 o
   9   1   6      180.95      233.18      9.22 o
  10   1   6      139.39      205.83      8.79 o
  11   1   6        5.70        8.20      2.48 o
  12   1   6        1.26       -0.27      1.91 o
  13   1   6        1.82        4.66      2.70 o
 -15   2   6        1.16       -0.83      1.91 o
 -14   2   6       12.97        2.78      3.07 o
 -13   2   6       11.00        4.82      3.65 o
 -12   2   6        4.26        5.84      2.84 o
 -11   2   6        7.57        7.55      2.58 o
 -10   2   6        5.46        7.94      2.10 o
  -9   2   6        2.75        4.52      1.44 o
  -8   2   6        9.99        8.63      1.81 o
  -7   2   6      169.50      175.66      6.58 o
  -6   2   6        9.08        8.60      1.50 o
  -5   2   6       87.33       86.46      3.85 o
  -4   2   6       13.20        8.98      1.20 o
  -3   2   6       49.32       46.79      2.68 o
  -2   2   6     1452.20     1298.55     53.20 o
  -1   2   6        1.90        1.84      0.83 o
   0   2   6      558.78      527.55     21.76 o
   1   2   6      397.05      404.93      9.68 o
   2   2   6        7.36        9.52      1.79 o
   3   2   6      139.55      145.68      6.73 o
   4   2   6        0.30        0.51      1.10 o
   5   2   6      236.26      242.00      9.20 o
   6   2   6      304.52      329.73     10.13 o
   7   2   6      343.59      385.72     20.76 o
   8   2   6        4.52        4.02      1.63 o
   9   2   6        0.47       -0.01      1.07 o
  10   2   6        1.03        0.76      1.39 o
  11   2   6        0.11        0.51      1.60 o
  12   2   6       20.57       -0.38      1.55 o
  13   2   6        3.02       -0.73      1.82 o
 -14   3   6      106.53      236.13     33.98 o
 -13   3   6        0.92       -0.74      1.66 o
 -12   3   6        6.49        5.26      3.07 o
 -11   3   6        0.89        1.61      1.48 o
 -10   3   6        0.70        0.04      0.81 o
  -9   3   6        0.68       -0.98      0.98 o
  -8   3   6       53.93       53.70      3.30 o
  -7   3   6       73.61       73.84      3.71 o
  -6   3   6        0.49        0.83      0.89 o
  -5   3   6        1.38        1.27      0.95 o
  -4   3   6       19.11       16.57      2.32 o
  -3   3   6       42.94       36.18      3.17 o
  -2   3   6        0.00        0.54      0.93 o
  -1   3   6       73.15       76.74      3.34 o
   0   3   6       55.12       48.35      5.63 o
   1   3   6       11.81       10.37      1.28 o
   2   3   6        3.72        4.02      0.78 o
   3   3   6        0.76        0.22      0.48 o
   4   3   6       10.51       10.00      2.31 o
   5   3   6       21.11       21.50      1.43 o
   6   3   6       26.93       22.74      2.50 o
   7   3   6        6.47        7.47      1.36 o
   8   3   6       62.80       78.70      6.32 o
   9   3   6        5.39        5.58      1.53 o
  10   3   6        6.35        5.30      6.46 o
  11   3   6        0.05       -2.18      3.91 o
  12   3   6        1.20        0.18      2.20 o
 -13   4   6        0.30        1.17      5.78 o
 -12   4   6        1.48       -2.99      6.45 o
 -11   4   6        4.79        4.41      6.40 o
 -10   4   6        0.77        3.59      4.19 o
  -9   4   6        1.72        0.88      0.56 o
  -8   4   6       28.66       23.53      6.78 o
  -7   4   6        1.50        1.30      1.12 o
  -6   4   6        7.01        7.15      2.01 o
  -5   4   6        0.06       -0.42      0.94 o
  -4   4   6       57.53       62.76      4.59 o
  -3   4   6      137.74      133.98      6.31 o
  -2   4   6      270.41      274.29     10.59 o
  -1   4   6        0.16        0.83      0.93 o
   0   4   6        7.88        8.87      1.52 o
   1   4   6        0.59        1.16      0.79 o
   2   4   6      105.32      111.47      6.43 o
   3   4   6       22.97       16.83      5.10 o
   4   4   6        4.45        1.59      1.44 o
   5   4   6        5.04        1.65      2.11 o
   6   4   6        2.64        3.60      3.49 o
   7   4   6       84.44      137.21     13.76 o
   8   4   6       29.90       65.25      9.14 o
   9   4   6       48.43       90.84     14.60 o
  10   4   6        7.25       16.37      6.12 o
 -10   5   6       36.76       67.47     13.41 o
  -9   5   6        9.93       17.51      6.49 o
  -8   5   6        1.13        1.75      2.65 o
  -7   5   6        0.03        0.84      2.28 o
  -6   5   6        3.10        6.96      4.43 o
  -5   5   6       52.46       42.28      8.39 o
  -4   5   6       18.76       13.10      2.94 o
  -3   5   6        5.15        5.71      2.20 o
  -2   5   6        3.18        3.88      1.64 o
  -1   5   6        0.01       -1.31      1.31 o
   0   5   6       16.51       12.76      2.09 o
   1   5   6        0.03       -0.37      1.20 o
   2   5   6        0.00        0.96      1.56 o
   3   5   6       27.10       33.23      6.50 o
   4   5   6       14.85        8.80      9.03 o
   5   5   6        5.10       11.83      5.25 o
   6   5   6        0.97        1.40      2.82 o
   7   5   6        2.13        7.66      5.51 o
   8   5   6        0.21       -3.90      4.13 o
  -6   6   6        4.65        5.83      7.48 o
  -5   6   6        5.98        6.35      5.23 o
  -4   6   6        0.28        1.02      3.22 o
  -3   6   6        1.11        0.39      2.62 o
  -2   6   6        0.44        0.12      4.72 o
  -1   6   6        2.98        5.07      4.69 o
   0   6   6        0.00       -0.41      2.28 o
   1   6   6        0.28        0.92      2.62 o
   2   6   6        0.73        3.26      3.09 o
   3   6   6        0.02        9.44      8.49 o
 -15   0   7        1.53        0.76      2.57 o
 -13   0   7       45.94       74.04      8.69 o
 -11   0   7     1831.49     2310.50    110.71 o
  -9   0   7      200.19      210.37     13.01 o
  -7   0   7       19.26       16.37      2.92 o
  -5   0   7      123.14      111.33      6.71 o
  -3   0   7       20.32       10.67     10.68 o
  -1   0   7      776.78      719.72     28.49 o
   1   0   7        2.42        0.16      0.95 o
   3   0   7       43.51       39.70      3.26 o
   5   0   7       15.83       13.61      2.61 o
   7   0   7        0.59        0.15      1.42 o
   9   0   7       12.98        8.13      7.60 o
  11   0   7       15.70       22.35      8.78 o
  13   0   7        8.26        8.34      7.42 o
 -16   1   7        1.39        1.77      2.45 o
 -15   1   7        0.06        0.30      1.87 o
 -14   1   7        7.47        6.61      2.47 o
 -13   1   7        0.23        0.47      1.52 o
 -12   1   7        1.23        1.04      1.81 o
 -11   1   7      105.10      121.19      7.50 o
 -10   1   7       38.98       44.33      3.51 o
  -9   1   7       12.75       13.71      2.72 o
  -8   1   7       78.08       77.52      4.59 o
  -7   1   7        0.78        1.29      1.12 o
  -6   1   7       56.90       54.48      3.24 o
  -5   1   7      567.54      506.95     16.90 o
  -4   1   7      238.36      215.66      7.04 o
  -3   1   7       90.22       83.30      5.52 o
  -2   1   7      484.58      441.61     11.86 o
  -1   1   7      107.33      115.07      5.57 o
   0   1   7      820.20      813.00     22.53 o
   1   1   7      648.90      723.46     20.95 o
   2   1   7       59.04       56.59      4.22 o
   3   1   7       40.02       29.39      4.13 o
   4   1   7      294.09      299.37     24.72 o
   5   1   7      154.42      174.67      7.64 o
   6   1   7      381.18      440.69     17.66 o
   7   1   7       18.71       23.60      2.67 o
   8   1   7       26.18       30.25      3.43 o
   9   1   7        5.32        3.99      1.58 o
  10   1   7       11.25       11.34      3.46 o
  11   1   7        8.78        8.26      4.08 o
  12   1   7        0.37        0.70      1.81 o
  13   1   7        3.66        5.96      3.00 o
 -15   2   7        2.65       -0.61      1.96 o
 -14   2   7        0.53        2.33      2.51 o
 -13   2   7        3.96        1.90      1.82 o
 -12   2   7        4.86        6.96      2.29 o
 -11   2   7        5.03        5.98      2.19 o
 -10   2   7       27.96       32.48      3.41 o
  -9   2   7       76.23       82.82      5.34 o
  -8   2   7      117.78      129.54      7.75 o
  -7   2   7       21.12       27.30      4.69 o
  -6   2   7        1.80        1.54      1.27 o
  -5   2   7      295.11      273.97      9.54 o
  -4   2   7       63.10       65.84      4.06 o
  -3   2   7        6.66        5.49      1.53 o
  -2   2   7     2698.85     2658.30     80.94 o
  -1   2   7       48.86       40.54      3.37 o
   0   2   7       23.59       19.98      1.74 o
   1   2   7       57.57       44.36      2.73 o
   2   2   7        6.65        5.68      1.23 o
   3   2   7       49.65       51.02      3.25 o
   4   2   7      111.50      108.86      4.55 o
   5   2   7        2.80        3.37      1.68 o
   6   2   7      138.34      142.77     12.37 o
   7   2   7       78.33       91.76      4.97 o
   8   2   7        0.61       -1.16      1.29 o
   9   2   7        1.34        0.88      1.36 o
  10   2   7        8.55        6.26      2.91 o
  11   2   7        0.01        0.51      1.68 o
  12   2   7        4.72        0.43      1.57 o
 -14   3   7        0.99        0.68      4.37 o
 -13   3   7       10.64        9.44      5.25 o
 -12   3   7        0.05        0.94      1.27 o
 -11   3   7        0.61        2.94      1.96 o
 -10   3   7        5.37        8.74      2.03 o
  -9   3   7      154.69      158.07      8.56 o
  -8   3   7        4.45        6.15      1.44 o
  -7   3   7        6.08        4.17      1.20 o
  -6   3   7       20.22       19.20      2.16 o
  -5   3   7       42.30       40.70      2.74 o
  -4   3   7       97.48       98.13      5.07 o
  -3   3   7      537.26      533.92     26.52 o
  -2   3   7      206.71      208.89     10.10 o
  -1   3   7        3.38        5.26      1.32 o
   0   3   7       47.64       50.06      2.51 o
   1   3   7        3.20        3.30      1.13 o
   2   3   7       80.10       78.10      4.42 o
   3   3   7        6.48        3.64      1.32 o
   4   3   7       20.81       15.82      2.55 o
   5   3   7        6.99        5.23      1.66 o
   6   3   7        1.92        2.17      0.84 o
   7   3   7       18.74       24.48      2.22 o
   8   3   7        2.23        4.67      1.71 o
   9   3   7        1.83        2.80      1.27 o
  10   3   7        0.49        1.63      4.04 o
  11   3   7        1.50       -0.27      3.06 o
 -13   4   7        3.05       11.89      9.98 o
 -12   4   7        0.00        8.52     13.14 o
 -11   4   7        2.30        4.57      4.80 o
 -10   4   7       19.37       35.47      8.63 o
  -9   4   7        3.50        3.31      1.85 o
  -8   4   7        6.47        4.74      1.34 o
  -7   4   7       14.59       18.58      3.05 o
  -6   4   7        1.15       -0.39      1.23 o
  -5   4   7        3.00        3.12      1.84 o
  -4   4   7       79.84       76.21      5.10 o
  -3   4   7      235.45      253.73     10.75 o
  -2   4   7       72.22       76.10      5.16 o
  -1   4   7        4.00        4.28      1.52 o
   0   4   7       27.28       30.63      3.03 o
   1   4   7       94.92       94.64      3.88 o
   2   4   7       31.35       24.62      3.64 o
   3   4   7       65.60       59.61      6.11 o
   4   4   7        0.80       -0.51      1.30 o
   5   4   7       42.87       63.57      8.70 o
   6   4   7        1.79        1.66      2.94 o
   7   4   7      181.46      303.49     21.25 o
   8   4   7        0.77       -0.79      3.37 o
   9   4   7        0.00        3.38      4.40 o
  10   4   7        3.07        4.52      4.48 o
 -10   5   7       24.82       31.82      9.43 o
  -9   5   7        0.54        4.84      4.38 o
  -8   5   7        0.11        1.07      2.34 o
  -7   5   7        1.67        1.31      2.32 o
  -6   5   7        2.48        0.44      2.12 o
  -5   5   7       43.30       47.84      6.46 o
  -4   5   7       14.01       12.79      2.72 o
  -3   5   7        4.10        5.02      2.30 o
  -2   5   7        0.41        1.73      1.45 o
  -1   5   7        0.00        0.21      1.13 o
   0   5   7        6.67        6.59      1.67 o
   1   5   7       36.06       36.77      3.87 o
   2   5   7        1.59        1.26      1.64 o
   3   5   7        4.92        3.92      2.54 o
   4   5   7        4.12        9.73      4.88 o
   5   5   7        4.30        3.83      5.64 o
   6   5   7       15.65       18.09      7.22 o
   7   5   7       13.25       21.78      7.79 o
  -5   6   7        0.13        0.64      2.60 o
  -4   6   7        4.22        0.63      3.02 o
  -3   6   7        0.08        4.74      5.30 o
  -2   6   7        2.46        0.21      4.90 o
  -1   6   7        4.66        6.19      3.11 o
   0   6   7        1.14        0.53      1.92 o
   1   6   7        0.06        1.54      2.56 o
   2   6   7        0.60        6.86      4.42 o
 -16   0   8        6.12        0.05      2.38 o
 -14   0   8       19.63       29.81      6.51 o
 -12   0   8      148.10      197.59     15.94 o
 -10   0   8       22.18       16.90      5.36 o
  -8   0   8      109.55      113.48     10.26 o
  -6   0   8     1731.52     1790.63     82.86 o
  -4   0   8      796.30      693.28     27.34 o
  -2   0   8      250.38      247.69     16.50 o
   0   0   8      268.80      311.95     27.30 o
   2   0   8      149.61      128.94      7.11 o
   4   0   8        3.43        5.18      2.18 o
   6   0   8       15.97       19.06      2.17 o
   8   0   8       15.36       10.86      8.33 o
  10   0   8        1.63        1.35      2.98 o
  12   0   8        4.91       11.78      5.71 o
 -16   1   8        0.41       -1.45      2.40 o
 -15   1   8        6.42        5.58      3.66 o
 -14   1   8        0.30        1.15      1.68 o
 -13   1   8       12.57       13.80      2.81 o
 -12   1   8       47.53       62.86      5.09 o
 -11   1   8       67.51       80.49      6.21 o
 -10   1   8        1.28        1.82      1.56 o
  -9   1   8        8.33        6.36      2.19 o
  -8   1   8        4.41        8.05      1.75 o
  -7   1   8        8.35        7.21      1.62 o
  -6   1   8        2.66        1.36      1.03 o
  -5   1   8       76.68       70.48      4.00 o
  -4   1   8       56.13       50.52      3.04 o
  -3   1   8      110.33      120.05      5.51 o
  -2   1   8      186.99      155.67      5.91 o
  -1   1   8        5.25        5.32      1.37 o
   0   1   8      450.47      524.15     17.22 o
   1   1   8       73.50       80.08      9.63 o
   2   1   8       32.64       38.12      5.10 o
   3   1   8       66.61       51.05      4.50 o
   4   1   8        0.40        2.22      1.16 o
   5   1   8       64.17       64.16      5.04 o
   6   1   8      576.73      733.22     28.71 o
   7   1   8        3.57        1.86      1.66 o
   8   1   8        8.43       11.82      2.87 o
   9   1   8       26.84       31.59      3.99 o
  10   1   8       27.84       35.39      5.47 o
  11   1   8        4.81        0.66      1.73 o
  12   1   8        4.65        8.10      4.70 o
  13   1   8        6.81       12.50      7.94 o
 -15   2   8       28.89       38.32     16.63 o
 -14   2   8        0.01       -1.46      1.88 o
 -13   2   8        1.47       -0.94      1.94 o
 -12   2   8        4.33        2.61      2.03 o
 -11   2   8       12.15       14.20      2.54 o
 -10   2   8       23.33       22.60      3.72 o
  -9   2   8        3.27        1.51      1.38 o
  -8   2   8      159.90      162.71      7.41 o
  -7   2   8        0.01       -0.39      1.12 o
  -6   2   8        1.91        0.83      1.11 o
  -5   2   8       17.35       17.68      1.89 o
  -4   2   8      164.52      150.68      5.94 o
  -3   2   8       88.82       91.63      4.19 o
  -2   2   8     1335.46     1369.10     37.93 o
  -1   2   8        0.10        1.03      0.94 o
   0   2   8        8.35        5.16      0.91 o
   1   2   8       29.91       32.50      3.66 o
   2   2   8       12.60       14.68      2.99 o
   3   2   8      179.10      171.79     14.36 o
   4   2   8        4.88        3.54      1.35 o
   5   2   8       21.88       27.73      3.25 o
   6   2   8        2.49        2.42      2.07 o
   7   2   8       10.95        9.52      2.05 o
   8   2   8       51.40       68.90      9.41 o
   9   2   8       18.15       10.33      5.47 o
  10   2   8        0.58        0.73      1.39 o
  11   2   8        0.45       -0.15      1.22 o
  12   2   8       20.41        1.22      1.73 o
 -14   3   8       31.62       -0.55      5.12 o
 -13   3   8        1.56        1.09      1.40 o
 -12   3   8        0.07        1.11      2.40 o
 -11   3   8        0.70        5.07      3.24 o
 -10   3   8        0.00        0.89      1.89 o
  -9   3   8       38.93       34.73      3.52 o
  -8   3   8      134.14      145.67      6.80 o
  -7   3   8       17.91       18.69      2.26 o
  -6   3   8       37.71       37.45      2.77 o
  -5   3   8       60.21       60.77      3.68 o
  -4   3   8      333.42      335.82     11.59 o
  -3   3   8       27.31       25.61      2.74 o
  -2   3   8       43.09       44.97      2.81 o
  -1   3   8      115.10      115.49      5.42 o
   0   3   8       48.67       48.95      3.18 o
   1   3   8        4.19        6.92      1.59 o
   2   3   8        0.00       -0.97      1.38 o
   3   3   8       24.97       24.44      3.17 o
   4   3   8       48.96       43.15      4.84 o
   5   3   8       16.87        7.65      2.53 o
   6   3   8        0.32        0.03      0.88 o
   7   3   8        1.28        1.20      1.78 o
   8   3   8        2.65        3.38      1.87 o
   9   3   8        5.74        9.44      5.16 o
  10   3   8        0.19        1.05      3.08 o
  11   3   8        0.32        1.33      2.89 o
 -13   4   8        0.43        8.43     10.96 o
 -12   4   8        4.49        7.50      6.63 o
 -11   4   8        1.33        4.72      7.44 o
 -10   4   8        2.79        6.00      2.48 o
  -9   4   8        2.25        2.26      2.05 o
  -8   4   8        0.05       -0.54      1.49 o
  -7   4   8        0.00        1.73      1.64 o
  -6   4   8       14.24       12.95      1.87 o
  -5   4   8        0.06       -0.46      1.03 o
  -4   4   8        8.41        7.80      1.78 o
  -3   4   8       73.54       78.45      6.41 o
  -2   4   8        8.33        8.05      1.94 o
  -1   4   8       23.91       21.32      2.47 o
   0   4   8        3.64        3.39      1.78 o
   1   4   8        0.40        1.83      0.98 o
   2   4   8       13.99       14.88      2.52 o
   3   4   8       52.51       29.92      6.24 o
   4   4   8        2.28        3.44      1.34 o
   5   4   8        3.73        7.97      3.78 o
   6   4   8        3.71        9.74      4.33 o
   7   4   8       89.66      155.96     19.09 o
   8   4   8       54.25      106.54     16.60 o
   9   4   8        3.99        4.29      4.01 o
 -10   5   8        6.05        9.98      5.40 o
  -9   5   8        0.62       -0.21      2.47 o
  -8   5   8        0.74        0.18      2.70 o
  -7   5   8        0.23        1.25      2.24 o
  -6   5   8        0.41        1.13      1.40 o
  -5   5   8        1.56       -0.13      1.38 o
  -4   5   8        3.32        5.02      2.65 o
  -3   5   8        0.88        2.82      2.45 o
  -2   5   8        6.84        9.21      2.27 o
  -1   5   8        0.01        0.81      1.32 o
   0   5   8        0.25        2.62      1.74 o
   1   5   8       42.97       39.93      6.60 o
   2   5   8        0.51        2.70      3.60 o
   3   5   8        6.23       12.49      8.06 o
   4   5   8        9.26       17.44      5.26 o
   5   5   8        0.00       -3.78      5.41 o
   6   5   8       25.39       52.46     13.44 o
  -4   6   8        0.25        4.79      3.94 o
  -3   6   8        0.54        0.12      2.34 o
  -2   6   8        0.44        1.14      2.57 o
  -1   6   8       13.64       15.16      4.51 o
   0   6   8        3.72        2.27      2.35 o
   1   6   8        5.01        6.19      6.19 o
 -15   0   9       11.72       11.04      5.31 o
 -13   0   9       88.99      118.85     10.99 o
 -11   0   9      461.76      586.93     30.09 o
  -9   0   9      204.02      201.26     13.16 o
  -7   0   9        8.57       10.82      3.56 o
  -5   0   9       66.98       58.33      5.23 o
  -3   0   9      256.72      246.94     13.65 o
  -1   0   9      388.83      306.82     93.22 o
   1   0   9      286.33      307.46     18.56 o
   3   0   9       39.84       47.81     13.93 o
   5   0   9      100.91      131.42      7.82 o
   7   0   9       56.14       60.74      8.88 o
   9   0   9        6.59        4.48      3.54 o
  11   0   9        0.16       -1.03      2.78 o
 -16   1   9        2.76        2.72      2.96 o
 -15   1   9        3.34        3.90      3.21 o
 -14   1   9        0.10        3.89      2.37 o
 -13   1   9       43.35       52.51      8.08 o
 -12   1   9      194.34      259.32     13.32 o
 -11   1   9        1.43        1.60      1.64 o
 -10   1   9       91.50      113.18      7.87 o
  -9   1   9      139.66      157.73      7.23 o
  -8   1   9        4.84        4.67      1.79 o
  -7   1   9        0.54        0.31      0.98 o
  -6   1   9      143.41      139.96      6.88 o
  -5   1   9       29.02       36.06      3.48 o
  -4   1   9        0.00        1.05      1.11 o
  -3   1   9       32.10       37.24      3.15 o
  -2   1   9       62.12       56.78      3.55 o
  -1   1   9        7.39        9.06      1.90 o
   0   1   9      239.37      258.95      9.12 o
   1   1   9        3.34        8.92      1.62 o
   2   1   9        3.05        3.87      1.61 o
   3   1   9       34.70       29.55      5.71 o
   4   1   9       73.69       75.85      4.17 o
   5   1   9      125.99      136.28      9.72 o
   6   1   9      458.87      447.96     65.14 o
   7   1   9        7.12        8.53      2.60 o
   8   1   9       12.82       14.40      2.49 o
   9   1   9       17.66       15.00      5.11 o
  10   1   9        4.49        1.76      2.17 o
  11   1   9        1.08        1.28      1.70 o
  12   1   9        3.62        9.37      6.78 o
 -15   2   9       32.08       14.95     10.86 o
 -14   2   9        0.48        2.03      2.36 o
 -13   2   9       15.07       12.87      4.78 o
 -12   2   9        1.96        1.18      1.96 o
 -11   2   9        0.68        0.73      1.41 o
 -10   2   9        8.16        6.15      2.05 o
  -9   2   9       27.54       30.61      3.21 o
  -8   2   9        0.00        2.75      1.99 o
  -7   2   9       54.77       51.16      3.69 o
  -6   2   9       37.38       38.42      3.27 o
  -5   2   9        5.81        4.34      1.38 o
  -4   2   9       11.03       14.76      1.87 o
  -3   2   9      157.87      159.73      6.17 o
  -2   2   9      310.57      302.35      9.61 o
  -1   2   9       30.83       29.32      1.98 o
   0   2   9        9.79       13.04      1.34 o
   1   2   9      183.48      195.60      6.03 o
   2   2   9       11.86       13.10      2.90 o
   3   2   9      209.34      235.54     10.23 o
   4   2   9       52.23       62.58      4.58 o
   5   2   9       27.78       30.24      4.38 o
   6   2   9       25.42       33.15      4.59 o
   7   2   9       34.76       46.08      4.77 o
   8   2   9       10.34        6.19      3.00 o
   9   2   9       69.99      108.85      6.42 o
  10   2   9        4.92       -0.44      1.31 o
  11   2   9        0.40        2.20      2.31 o
 -14   3   9        0.50       -3.13      4.71 o
 -13   3   9       15.29       14.31      7.11 o
 -12   3   9        0.00        5.89      3.84 o
 -11   3   9        0.93        0.96      1.34 o
 -10   3   9        5.27        6.83      2.11 o
  -9   3   9       90.32       99.90      6.32 o
  -8   3   9       71.22       95.36      5.63 o
  -7   3   9        5.95        8.99      2.14 o
  -6   3   9       11.25        9.02      1.84 o
  -5   3   9      105.94      108.69      5.49 o
  -4   3   9      127.23      119.55      6.31 o
  -3   3   9     1709.16     1817.12     59.50 o
  -2   3   9       37.99       44.13      3.85 o
  -1   3   9      111.65      107.16      5.48 o
   0   3   9      165.12      174.55      7.45 o
   1   3   9        0.01       -0.05      0.94 o
   2   3   9        1.41        0.07      0.85 o
   3   3   9       18.36       13.41      2.52 o
   4   3   9       12.18       13.30      2.11 o
   5   3   9        2.09        1.59      1.51 o
   6   3   9       29.18       30.50      4.48 o
   7   3   9        0.10       -0.34      1.26 o
   8   3   9       22.30       21.47      6.63 o
   9   3   9        1.58        0.92      2.92 o
  10   3   9        0.01        1.04      2.87 o
 -12   4   9        0.06        4.91      4.85 o
 -11   4   9        0.97       11.86      5.16 o
 -10   4   9        4.21        6.93      2.62 o
  -9   4   9        9.17       14.30      4.73 o
  -8   4   9        4.35        3.54      1.94 o
  -7   4   9        0.52        0.72      1.24 o
  -6   4   9       11.30       13.59      3.28 o
  -5   4   9        0.81       -0.47      1.25 o
  -4   4   9        0.69        0.28      1.12 o
  -3   4   9        0.29        0.44      1.11 o
  -2   4   9        6.21        4.43      1.74 o
  -1   4   9        3.54        4.32      1.70 o
   0   4   9        6.92        6.33      2.44 o
   1   4   9        1.61        3.35      2.25 o
   2   4   9        0.16       -0.05      0.92 o
   3   4   9        3.62        2.59      1.19 o
   4   4   9       10.35        9.44      3.14 o
   5   4   9        1.20        5.48      4.37 o
   6   4   9        3.56        3.99      3.54 o
   7   4   9       16.25       32.60     11.16 o
   8   4   9       14.90       22.84     10.10 o
 -10   5   9        3.26       -2.22      6.14 o
  -9   5   9        0.04       -3.85      3.85 o
  -8   5   9        9.32       18.16      5.62 o
  -7   5   9        6.08       12.67      4.86 o
  -6   5   9        2.12        1.29      1.31 o
  -5   5   9        3.37        2.71      1.70 o
  -4   5   9       18.63       20.46      4.18 o
  -3   5   9        3.45        4.78      2.02 o
  -2   5   9        0.81        1.37      1.30 o
  -1   5   9       10.28        7.65      2.64 o
   0   5   9        7.47        6.22      1.73 o
   1   5   9       20.97       15.84      5.57 o
   2   5   9        4.85        9.58      5.89 o
   3   5   9        2.14        4.98      3.78 o
   4   5   9        8.14       12.19      6.40 o
   5   5   9        1.54        5.97      5.03 o
   6   5   9       35.67       50.08     13.17 o
 -16   0  10        5.34        2.51      5.46 o
 -14   0  10        0.08       -0.12      2.30 o
 -12   0  10      291.21      383.60     20.96 o
 -10   0  10       25.47       23.42      6.12 o
  -8   0  10      167.03      182.44     14.25 o
  -6   0  10      777.87      807.94     40.27 o
  -4   0  10       47.06       50.87      4.98 o
  -2   0  10        3.22        5.17      3.20 o
   0   0  10     1315.89     1560.08     72.11 o
   2   0  10       32.50       35.94      4.18 o
   4   0  10      177.20      194.90     11.58 o
   6   0  10        0.71        1.42      1.30 o
   8   0  10       97.73      135.61     13.53 o
  10   0  10        3.12        9.01      6.77 o
  12   0  10        6.00        0.33      4.57 o
 -16   1  10       13.53       13.92      7.45 o
 -15   1  10        1.12       -0.60      2.29 o
 -14   1  10        8.36       14.39      3.72 o
 -13   1  10       46.61       57.67      8.71 o
 -12   1  10      195.98      269.02     14.70 o
 -11   1  10       28.40       36.83      4.56 o
 -10   1  10       44.62       54.69      4.50 o
  -9   1  10        2.37        3.04      1.66 o
  -8   1  10        6.58       10.95      2.48 o
  -7   1  10      188.83      177.12      8.62 o
  -6   1  10       40.27       37.20      5.64 o
  -5   1  10       55.12       45.56      3.44 o
  -4   1  10        4.73        6.12      1.61 o
  -3   1  10       41.64       38.97      4.62 o
  -2   1  10      177.75      156.45      8.15 o
  -1   1  10       32.49       27.04      2.98 o
   0   1  10        0.07       -0.09      1.13 o
   1   1  10        3.68        6.12      1.61 o
   2   1  10       11.42       10.66      2.91 o
   3   1  10        2.31        0.49      0.91 o
   4   1  10       62.23       71.89      6.22 o
   5   1  10       77.54       88.73      6.46 o
   6   1  10      131.45      158.27     10.73 o
   7   1  10        1.32        2.06      1.98 o
   8   1  10        1.08        0.96      1.37 o
   9   1  10        0.10        0.40      1.44 o
  10   1  10        0.63        0.86      1.70 o
  11   1  10       16.12        6.41      3.74 o
 -15   2  10        6.25        2.21      2.62 o
 -14   2  10        0.21        0.89      2.35 o
 -13   2  10        2.71        2.12      2.80 o
 -12   2  10        0.98        1.35      1.78 o
 -11   2  10        6.14        7.74      2.67 o
 -10   2  10       44.91       45.61      4.77 o
  -9   2  10       59.20       63.32      5.34 o
  -8   2  10        1.25       -1.37      1.37 o
  -7   2  10        1.72        3.55      1.60 o
  -6   2  10        5.73        5.52      1.49 o
  -5   2  10      172.67      181.12      8.14 o
  -4   2  10       78.70       77.97      4.55 o
  -3   2  10       16.59       17.62      2.11 o
  -2   2  10       39.27       39.70      3.00 o
  -1   2  10      109.91      113.53      4.94 o
   0   2  10       45.82       52.02      4.22 o
   1   2  10        2.57        2.61      1.06 o
   2   2  10       20.24       22.11      2.50 o
   3   2  10       21.96       28.00      4.21 o
   4   2  10       31.61       38.13      4.42 o
   5   2  10       19.59       23.95      3.88 o
   6   2  10        9.01       11.31      2.63 o
   7   2  10        8.16        6.61      4.24 o
   8   2  10        1.23        1.13      1.64 o
   9   2  10       20.61       -1.08      2.07 o
  10   2  10       10.90       -1.05      1.81 o
  11   2  10        4.30        0.98      2.03 o
 -14   3  10        1.79        3.37      3.04 o
 -13   3  10        1.01        1.70      2.14 o
 -12   3  10        4.69        4.67      2.39 o
 -11   3  10        5.63        9.28      2.86 o
 -10   3  10        0.02       -1.30      1.36 o
  -9   3  10        0.81        2.51      1.65 o
  -8   3  10       10.07       10.34      3.01 o
  -7   3  10       15.62       12.44      2.23 o
  -6   3  10       27.04       25.10      3.20 o
  -5   3  10        0.16        0.87      1.14 o
  -4   3  10      372.51      378.74     13.75 o
  -3   3  10       50.60       56.37      4.93 o
  -2   3  10        3.81        5.30      2.00 o
  -1   3  10       11.10       10.54      1.80 o
   0   3  10        0.25        0.06      0.89 o
   1   3  10       41.92       47.22      4.23 o
   2   3  10      189.09      182.32     13.00 o
   3   3  10        1.20        1.02      1.51 o
   4   3  10        6.83        4.41      2.15 o
   5   3  10        0.45        2.14      1.50 o
   6   3  10        4.40        2.79      2.33 o
   7   3  10        2.64        4.49      2.24 o
   8   3  10        4.71        4.28      1.93 o
   9   3  10       16.58       -0.52      2.57 o
  10   3  10        0.36        1.45      3.24 o
 -12   4  10        4.79       -0.60      4.74 o
 -11   4  10        0.00        6.38      4.72 o
 -10   4  10        0.44        3.91      3.55 o
  -9   4  10        4.60        6.77      3.08 o
  -8   4  10        1.33        3.93      1.81 o
  -7   4  10       16.11       19.54      2.56 o
  -6   4  10       10.17       11.96      2.54 o
  -5   4  10        0.88        0.35      1.41 o
  -4   4  10        0.15        0.15      1.06 o
  -3   4  10       23.43       23.93      3.03 o
  -2   4  10        3.99        5.58      2.07 o
  -1   4  10        0.24       -0.25      1.28 o
   0   4  10        6.31        8.05      2.47 o
   1   4  10        5.91        7.61      2.80 o
   2   4  10        0.00        1.27      1.38 o
   3   4  10        3.77        1.97      1.29 o
   4   4  10        4.68        4.54      3.02 o
   5   4  10        0.37       -3.32      3.32 o
   6   4  10        0.90        4.52      5.45 o
   7   4  10        0.45        0.42      3.29 o
   8   4  10       18.63       44.22     14.80 o
  -9   5  10        6.47       17.39      6.37 o
  -8   5  10        4.08       13.88      4.92 o
  -7   5  10       11.42       18.20      5.92 o
  -6   5  10        4.39        5.83      3.12 o
  -5   5  10        5.95        5.65      2.58 o
  -4   5  10        1.27        4.51      3.27 o
  -3   5  10        5.90        7.96      3.08 o
  -2   5  10        7.46       14.95      3.56 o
  -1   5  10        0.79        3.26      1.80 o
   0   5  10        9.78       11.37      2.22 o
   1   5  10       18.17       30.17      8.88 o
   2   5  10        0.55        2.78      3.10 o
   3   5  10        0.18        2.68      6.46 o
   4   5  10       10.15       21.12      8.08 o
   5   5  10        2.75       23.21     20.69 o
 -15   0  11        0.90        4.28      4.11 o
 -13   0  11        0.19        1.71      3.84 o
 -11   0  11       10.23       16.74      5.87 o
  -9   0  11        1.07        1.78      3.90 o
  -7   0  11       23.59       22.71      5.00 o
  -5   0  11      122.84      103.07      9.26 o
  -3   0  11      206.46      190.31     15.09 o
  -1   0  11      987.08     1080.28     48.94 o
   1   0  11      159.13      170.03     12.01 o
   3   0  11       33.17       35.95      4.78 o
   5   0  11     1405.40     1724.41    120.26 o
   7   0  11       60.87       66.86     10.23 o
   9   0  11       26.02       43.72     13.41 o
  11   0  11        6.19        1.58      4.20 o
 -16   1  11       22.88       13.97      7.42 o
 -15   1  11        5.33        4.74      2.97 o
 -14   1  11       34.58       42.96     10.15 o
 -13   1  11       19.46       23.31      4.12 o
 -12   1  11      112.79      164.44     10.26 o
 -11   1  11        3.70        3.00      2.15 o
 -10   1  11        0.58        0.49      1.40 o
  -9   1  11        0.96        0.02      1.73 o
  -8   1  11        0.41        1.82      1.57 o
  -7   1  11      269.71      258.31     10.51 o
  -6   1  11        0.90        0.92      1.32 o
  -5   1  11       14.52       13.46      3.05 o
  -4   1  11       18.74       19.15      2.81 o
  -3   1  11        0.18        2.85      1.42 o
  -2   1  11        1.79        1.99      1.45 o
  -1   1  11        0.13        0.61      1.49 o
   0   1  11       26.40       29.35      3.16 o
   1   1  11        0.91        1.23      2.15 o
   2   1  11       40.36       49.03      4.23 o
   3   1  11       61.19       72.42     13.54 o
   4   1  11       33.84       45.12      4.27 o
   5   1  11       48.84       55.40      9.80 o
   6   1  11       43.88       59.12      7.55 o
   7   1  11       12.60       20.33      5.41 o
   8   1  11        9.40        4.73      4.36 o
   9   1  11        0.03        0.89      1.45 o
  10   1  11        0.02        0.37      1.77 o
  11   1  11       13.22       33.07      8.77 o
 -15   2  11       15.19        6.04      4.67 o
 -14   2  11        0.00        0.50      2.08 o
 -13   2  11       35.85       41.73     11.06 o
 -12   2  11        0.19       -1.48      2.25 o
 -11   2  11        0.15        1.50      2.02 o
 -10   2  11       90.72      102.47      6.93 o
  -9   2  11       11.42       11.22      2.46 o
  -8   2  11       22.33       24.19      3.71 o
  -7   2  11       33.90       31.28      4.24 o
  -6   2  11       29.73       32.62      3.21 o
  -5   2  11      118.61      114.53      6.35 o
  -4   2  11      320.21      327.24     11.99 o
  -3   2  11      148.81      155.76      6.59 o
  -2   2  11        2.38        3.12      1.46 o
  -1   2  11       12.73        9.61      1.59 o
   0   2  11        7.98        7.53      1.46 o
   1   2  11        3.89        5.23      1.33 o
   2   2  11        0.03       -0.13      0.42 o
   3   2  11       42.73       40.36      6.00 o
   4   2  11       12.20       13.87      2.27 o
   5   2  11        7.66        7.27      2.36 o
   6   2  11        0.06        3.48      2.69 o
   7   2  11       15.74       12.06      5.76 o
   8   2  11       49.83       53.23     12.79 o
   9   2  11       23.24       -0.02      1.48 o
  10   2  11        1.39        0.51      1.52 o
 -14   3  11        1.20        0.47      2.81 o
 -13   3  11        0.34        1.81      1.80 o
 -12   3  11        4.18        8.41      3.21 o
 -11   3  11       14.37       19.44      3.83 o
 -10   3  11        7.17        6.79      2.60 o
  -9   3  11       46.04       56.27      5.02 o
  -8   3  11        4.11        3.11      1.95 o
  -7   3  11       11.71       10.22      2.87 o
  -6   3  11        0.49        2.42      1.68 o
  -5   3  11      111.30      123.93      6.91 o
  -4   3  11       25.67       29.38      3.60 o
  -3   3  11      600.32      667.24     22.69 o
  -2   3  11        4.11        2.18      1.29 o
  -1   3  11        1.49        1.15      1.04 o
   0   3  11        0.29        1.37      1.47 o
   1   3  11        0.29       -0.63      1.30 o
   2   3  11        0.25        1.23      1.34 o
   3   3  11        1.09        2.40      1.84 o
   4   3  11        0.89        2.52      1.99 o
   5   3  11        0.64        1.32      1.73 o
   6   3  11        0.42       -0.85      1.89 o
   7   3  11       61.48       94.47      6.72 o
   8   3  11        0.09        0.46      2.72 o
   9   3  11        1.38        0.32      2.29 o
 -12   4  11        4.57        1.45      6.18 o
 -11   4  11        0.87        3.87      5.35 o
 -10   4  11       16.34       19.73      5.17 o
  -9   4  11        7.98       10.36      2.86 o
  -8   4  11        0.29        1.37      1.56 o
  -7   4  11        0.00        1.41      1.83 o
  -6   4  11        2.96        3.07      1.66 o
  -5   4  11        1.01        3.62      2.13 o
  -4   4  11       81.40       88.92      6.02 o
  -3   4  11        8.85        5.66      2.37 o
  -2   4  11       17.40       12.58      2.63 o
  -1   4  11       29.19       26.90      4.73 o
   0   4  11        4.80        4.75      1.87 o
   1   4  11        3.85        8.94      2.32 o
   2   4  11       29.84       33.57      5.50 o
   3   4  11       18.48       16.90      6.75 o
   4   4  11        1.80        0.33      1.67 o
   5   4  11        2.77        2.82      3.72 o
   6   4  11        4.25        9.86     10.08 o
   7   4  11        7.27       16.61      8.15 o
  -8   5  11        1.81        5.46      3.78 o
  -7   5  11       14.02       18.71      3.56 o
  -6   5  11        0.08        4.94      3.10 o
  -5   5  11        2.33        8.11      2.97 o
  -4   5  11        0.70       -0.10      2.79 o
  -3   5  11        0.39        6.98      3.95 o
  -2   5  11       28.97       33.55      7.18 o
  -1   5  11        3.00        6.45      2.50 o
   0   5  11        0.71        5.93      2.78 o
   1   5  11        0.01       -4.60      4.60 o
   2   5  11        2.31        5.47      3.97 o
   3   5  11        0.30       -0.40      5.92 o
   4   5  11        0.45        6.57      6.93 o
 -16   0  12        0.25       -0.69      3.06 o
 -14   0  12        1.31        1.97      2.87 o
 -12   0  12       18.40       18.04      8.96 o
 -10   0  12        9.38        9.87      4.29 o
  -8   0  12      126.26      118.17     11.24 o
  -6   0  12       78.64       92.82     10.01 o
  -4   0  12       22.21       19.71      4.59 o
  -2   0  12      183.60      150.19     36.85 o
   0   0  12        2.91        6.22      4.36 o
   2   0  12       13.20       23.38      4.23 o
   4   0  12      276.61      261.42     32.90 o
   6   0  12       84.42       91.99     12.86 o
   8   0  12        0.11       -0.12      0.98 o
  10   0  12       28.17       70.95     40.34 o
 -15   1  12        0.32       -1.35      2.10 o
 -14   1  12        0.93        1.22      2.36 o
 -13   1  12       52.69       69.44      9.11 o
 -12   1  12      117.53      161.78     10.79 o
 -11   1  12        6.27        7.87      2.64 o
 -10   1  12       52.30       57.04      5.87 o
  -9   1  12       21.23       24.43      3.43 o
  -8   1  12       10.59       13.37      2.91 o
  -7   1  12       24.81       22.96      5.86 o
  -6   1  12       11.44       10.15      2.73 o
  -5   1  12        2.42        1.64      1.67 o
  -4   1  12       14.28       16.42      2.93 o
  -3   1  12        5.51        4.81      1.89 o
  -2   1  12       13.72       14.11      2.68 o
  -1   1  12      198.62      225.98     10.44 o
   0   1  12       18.87       28.10      3.92 o
   1   1  12        4.52        5.97      2.09 o
   2   1  12       29.55       34.05      3.83 o
   3   1  12        0.08        1.06      1.62 o
   4   1  12        1.71        3.78      2.49 o
   5   1  12       65.64       77.85      7.63 o
   6   1  12       18.81       20.73      5.07 o
   7   1  12       26.35       28.99      6.05 o
   8   1  12        0.09        1.60      2.09 o
   9   1  12        5.78        3.28      3.03 o
  10   1  12        0.43       -0.51      2.18 o
 -15   2  12        2.66        2.39      2.79 o
 -14   2  12       22.02       24.06      8.06 o
 -13   2  12       50.43       66.20     19.13 o
 -12   2  12        3.34        6.77      3.02 o
 -11   2  12       10.81       11.56      3.26 o
 -10   2  12       18.65       17.74      3.49 o
  -9   2  12        0.05       -1.03      1.75 o
  -8   2  12        0.71        1.35      1.58 o
  -7   2  12        0.52        0.12      1.06 o
  -6   2  12        2.79        4.69      2.12 o
  -5   2  12      246.80      249.83     10.68 o
  -4   2  12      483.94      480.92     16.82 o
  -3   2  12       36.57       37.40      3.04 o
  -2   2  12        7.93        4.53      1.63 o
  -1   2  12        7.55        7.70      1.42 o
   0   2  12        0.28        0.69      1.04 o
   1   2  12       72.61       62.79      2.94 o
   2   2  12        4.20        2.79      1.56 o
   3   2  12        0.40        1.66      1.82 o
   4   2  12        1.57       -0.44      1.58 o
   5   2  12       10.22       12.73      4.36 o
   6   2  12        0.92        2.60      2.22 o
   7   2  12        0.89        0.33      2.07 o
   8   2  12       10.47        6.02      2.95 o
   9   2  12        2.61        1.58      2.59 o
 -13   3  12        0.02        5.17      3.31 o
 -12   3  12        2.83        6.47      2.62 o
 -11   3  12        2.58        4.19      2.10 o
 -10   3  12        0.39        3.04      2.48 o
  -9   3  12        4.44        5.44      2.07 o
  -8   3  12        9.08       12.60      3.06 o
  -7   3  12        0.93       -0.04      1.19 o
  -6   3  12        2.29        4.42      1.90 o
  -5   3  12        4.52        3.09      1.62 o
  -4   3  12      130.58      131.32      7.84 o
  -3   3  12      125.18      143.93      7.77 o
  -2   3  12       28.36       30.46      3.57 o
  -1   3  12        2.46        3.70      1.76 o
   0   3  12       37.88       26.05      7.83 o
   1   3  12        0.06        0.90      1.99 o
   2   3  12      146.44      142.38     20.13 o
   3   3  12       12.31        7.61      2.02 o
   4   3  12        0.15        3.20      2.34 o
   5   3  12        0.01        0.65      1.66 o
   6   3  12        0.01       -0.34      1.77 o
   7   3  12       13.10       17.02     10.53 o
   8   3  12       29.33        1.19      3.19 o
 -11   4  12        0.06        5.75      3.14 o
 -10   4  12        3.80        4.64      2.34 o
  -9   4  12       28.24       36.84      7.21 o
  -8   4  12        5.50        8.85      2.79 o
  -7   4  12        2.35        4.11      2.31 o
  -6   4  12        0.06       -1.00      1.42 o
  -5   4  12       13.87       14.37      3.20 o
  -4   4  12      118.65      124.77     11.74 o
  -3   4  12        0.54        0.67      1.37 o
  -2   4  12        4.44        2.10      1.67 o
  -1   4  12        2.18        4.04      2.80 o
   0   4  12        1.78        1.77      1.93 o
   1   4  12        6.21        5.05      2.74 o
   2   4  12        0.53        1.58      1.84 o
   3   4  12        3.12        4.66      2.44 o
   4   4  12        1.12        2.47      3.62 o
   5   4  12        0.56       11.38     11.58 o
   6   4  12        1.51        3.80      5.60 o
  -8   5  12        2.26        8.76      6.96 o
  -7   5  12        9.76       22.82      4.98 o
  -6   5  12        0.00       -0.04      2.78 o
  -5   5  12        0.27        0.54      2.10 o
  -4   5  12        1.51       -0.50      1.69 o
  -3   5  12        0.45        3.75      3.30 o
  -2   5  12       24.86       41.64      9.75 o
  -1   5  12        0.05        2.43      3.81 o
   0   5  12        4.38       12.03      4.44 o
   1   5  12        0.14        0.47      2.84 o
   2   5  12        0.00        1.20      4.51 o
   3   5  12       12.57       19.17     11.65 o
 -15   0  13        0.33        3.72      4.69 o
 -13   0  13        1.33       -1.53      3.84 o
 -11   0  13        4.89        3.07      3.99 o
  -9   0  13        1.02        1.52      2.53 o
  -7   0  13       11.19       16.08      4.40 o
  -5   0  13        0.03        0.37      1.98 o
  -3   0  13      114.02      104.77     10.79 o
  -1   0  13      296.94      342.84     27.01 o
   1   0  13      119.42      134.92     10.95 o
   3   0  13      214.82      214.83     45.10 o
   5   0  13      621.05      535.12     29.15 o
   7   0  13        7.92        1.71      2.61 o
   9   0  13        0.27        1.88      4.39 o
 -15   1  13        1.27        1.54      2.68 o
 -14   1  13        1.77        1.95      2.51 o
 -13   1  13       18.61       16.78      7.88 o
 -12   1  13       12.43       12.60      4.90 o
 -11   1  13       26.73       27.35      5.57 o
 -10   1  13       14.60       16.75      3.68 o
  -9   1  13       91.77      123.32      7.60 o
  -8   1  13        6.50        5.30      2.72 o
  -7   1  13       88.65       93.03      6.90 o
  -6   1  13        0.27        1.26      1.68 o
  -5   1  13       19.21       21.04      3.97 o
  -4   1  13        0.93        0.83      1.79 o
  -3   1  13       11.31       10.53      2.87 o
  -2   1  13      263.39      296.05     15.60 o
  -1   1  13      193.46      221.82     14.50 o
   0   1  13       90.51       89.19     14.14 o
   1   1  13        0.73        0.17      1.07 o
   2   1  13        2.84        2.93      1.79 o
   3   1  13       11.44       12.12      3.84 o
   4   1  13      204.84      245.61     16.13 o
   5   1  13        6.07        4.38      2.37 o
   6   1  13       10.63       12.97      3.63 o
   7   1  13       23.10       31.90      8.79 o
   8   1  13        3.21        3.16      2.53 o
   9   1  13        0.06        2.26      1.88 o
 -14   2  13       15.65       14.04      8.30 o
 -13   2  13       34.54       35.81     13.86 o
 -12   2  13       11.65       10.19      4.64 o
 -11   2  13       14.07       15.21      3.66 o
 -10   2  13       61.83       60.09     15.98 o
  -9   2  13        5.40        6.19      2.36 o
  -8   2  13       76.55       76.87      6.90 o
  -7   2  13        3.48        4.35      1.96 o
  -6   2  13       73.68       73.01      5.29 o
  -5   2  13      172.04      196.98      9.25 o
  -4   2  13      220.23      250.34     12.29 o
  -3   2  13       23.03       19.90      3.40 o
  -2   2  13        2.80        2.18      1.36 o
  -1   2  13        1.52       -0.26      1.11 o
   0   2  13        6.57        6.61      1.74 o
   1   2  13       42.05       33.14      2.83 o
   2   2  13        2.24        1.60      0.93 o
   3   2  13       28.66       23.76      3.86 o
   4   2  13        1.97        2.63      2.12 o
   5   2  13       13.18       18.85      4.28 o
   6   2  13        0.23        0.92      1.85 o
   7   2  13        2.16        1.47      2.38 o
   8   2  13        0.14        0.47      2.47 o
   9   2  13        0.81        2.53      2.56 o
 -13   3  13        0.01        3.65      2.80 o
 -12   3  13        0.28        3.00      2.45 o
 -11   3  13        3.61        6.32      2.87 o
 -10   3  13        0.67        0.23      1.33 o
  -9   3  13        1.02        1.69      2.33 o
  -8   3  13        0.17        1.92      1.87 o
  -7   3  13        1.90        2.92      2.09 o
  -6   3  13        7.79        6.62      2.10 o
  -5   3  13       12.16       13.11      2.53 o
  -4   3  13        1.57        1.23      1.72 o
  -3   3  13       37.39       36.31      5.85 o
  -2   3  13        1.23        1.37      1.52 o
  -1   3  13       20.51       21.38      2.99 o
   0   3  13        0.28        1.83      1.18 o
   1   3  13        7.61        4.68      2.49 o
   2   3  13        0.41        1.15      2.31 o
   3   3  13       32.60       23.71      9.24 o
   4   3  13        2.42        7.73      3.99 o
   5   3  13        0.51        4.67      3.34 o
   6   3  13        1.04        2.65      2.67 o
   7   3  13       53.46       95.89     18.62 o
 -11   4  13        0.00        5.63      3.34 o
 -10   4  13        0.05        0.19      1.27 o
  -9   4  13        1.01        7.38      3.82 o
  -8   4  13        3.92       11.33      2.89 o
  -7   4  13        3.44        5.00      2.67 o
  -6   4  13       11.72       11.43      2.83 o
  -5   4  13        2.13       -0.53      1.56 o
  -4   4  13       53.56       39.48      5.30 o
  -3   4  13        8.86       10.93      3.00 o
  -2   4  13       24.71       32.07      6.81 o
  -1   4  13        0.92       -0.06      1.74 o
   0   4  13        8.21        9.09      3.41 o
   1   4  13        2.03        1.93      2.63 o
   2   4  13        5.76        6.11      2.40 o
   3   4  13        2.08        2.99      2.29 o
   4   4  13        0.66        2.73      3.43 o
   5   4  13        0.21       -2.46      5.19 o
  -7   5  13        6.93       14.22      4.98 o
  -6   5  13        0.31        4.30      3.29 o
  -5   5  13        0.03       -0.49      1.72 o
  -4   5  13        0.03       -0.75      1.84 o
  -3   5  13        2.14       11.05      4.40 o
  -2   5  13       22.41       31.29      4.94 o
  -1   5  13        1.21        2.83      2.63 o
   0   5  13        0.00        7.05      6.73 o
   1   5  13        1.28        2.29      4.04 o
 -14   0  14        0.23        1.11      3.72 o
 -12   0  14        6.59        0.05      2.85 o
 -10   0  14       14.68       21.43      5.74 o
  -8   0  14       41.60       34.56      7.49 o
  -6   0  14        8.76        2.22      3.97 o
  -4   0  14        4.02        1.49      3.11 o
  -2   0  14       67.52       72.47     13.40 o
   0   0  14        0.12        0.25      1.80 o
   2   0  14        0.19        0.81      2.73 o
   4   0  14      190.17      157.98     42.99 o
   6   0  14       22.64       14.72     11.51 o
   8   0  14       20.73       -2.10      7.74 o
 -15   1  14        4.21       -0.31      2.29 o
 -14   1  14        0.01       -4.14      5.27 o
 -13   1  14       13.87        6.71      3.94 o
 -12   1  14        1.32        1.25      2.46 o
 -11   1  14       42.13       34.54     11.88 o
 -10   1  14       33.03       27.32      5.55 o
  -9   1  14       16.58       16.19      4.67 o
  -8   1  14        2.76        1.28      1.70 o
  -7   1  14       69.72       73.17      6.70 o
  -6   1  14      205.62      210.34     11.39 o
  -5   1  14      236.34      256.43     12.47 o
  -4   1  14       41.71       44.52      4.58 o
  -3   1  14       22.89       23.92      3.43 o
  -2   1  14        5.11        6.16      2.69 o
  -1   1  14        0.02        1.15      2.29 o
   0   1  14       71.85       84.40      6.93 o
   1   1  14        2.51        2.88      2.02 o
   2   1  14        0.06       -1.66      2.31 o
   3   1  14       63.60       75.84      6.85 o
   4   1  14       71.28      105.97      8.40 o
   5   1  14       10.42       14.34      4.46 o
   6   1  14       19.33       28.03      7.58 o
   7   1  14        0.23        0.25      1.95 o
   8   1  14       12.39        5.02      6.07 o
   9   1  14       10.13        8.86      6.64 o
 -14   2  14       12.22       10.51      5.37 o
 -13   2  14       76.86      115.11     20.41 o
 -12   2  14       13.96       11.66      4.18 o
 -11   2  14        0.04       -1.36      2.15 o
 -10   2  14        2.63        0.03      1.49 o
  -9   2  14        3.79        4.19      2.47 o
  -8   2  14        5.77        6.02      2.52 o
  -7   2  14        0.11        0.55      1.75 o
  -6   2  14       11.03       16.30      3.41 o
  -5   2  14      133.59      147.63      7.74 o
  -4   2  14       38.41       41.05      3.99 o
  -3   2  14        0.37        1.85      1.50 o
  -2   2  14       12.39        9.98      2.70 o
  -1   2  14       45.07       40.16      4.33 o
   0   2  14        8.55        7.33      1.99 o
   1   2  14        9.54        5.32      2.83 o
   2   2  14       28.65       30.32      7.76 o
   3   2  14        0.89        5.42      3.82 o
   4   2  14        5.73        4.63      2.63 o
   5   2  14        3.24        3.03      2.78 o
   6   2  14        8.26        8.68      6.56 o
   7   2  14       16.66       24.35     12.56 o
   8   2  14        0.96        6.08      3.37 o
 -13   3  14        2.60       12.56      5.90 o
 -12   3  14        0.00        0.33      4.00 o
 -11   3  14        6.21        6.07      3.29 o
 -10   3  14        0.20       -0.17      1.70 o
  -9   3  14        0.17        0.89      1.95 o
  -8   3  14        1.53        1.17      1.90 o
  -7   3  14        0.22       -0.16      1.38 o
  -6   3  14        0.62        1.07      1.57 o
  -5   3  14       17.68       19.04      3.08 o
  -4   3  14       27.36       29.52      3.66 o
  -3   3  14        4.78        4.99      2.81 o
  -2   3  14       11.28       12.39      2.82 o
  -1   3  14        0.88        2.38      1.76 o
   0   3  14        3.80        2.15      1.59 o
   1   3  14        8.77        9.37      3.49 o
   2   3  14       21.57       16.30      4.93 o
   3   3  14        0.01        3.46      1.89 o
   4   3  14        9.11        8.72      3.60 o
   5   3  14        0.01        0.68      1.90 o
   6   3  14        0.01        0.20      1.99 o
 -10   4  14       21.97       22.84     10.34 o
  -9   4  14       17.29       29.13      5.58 o
  -8   4  14       28.51       52.42      6.64 o
  -7   4  14        0.02       -0.06      1.43 o
  -6   4  14        9.73        8.91      3.20 o
  -5   4  14       13.75       12.26      3.64 o
  -4   4  14      157.97      193.51     13.12 o
  -3   4  14        5.94        8.17      2.74 o
  -2   4  14        3.22        2.32      1.97 o
  -1   4  14        6.40       11.56      2.65 o
   0   4  14        0.04       -0.09      2.47 o
   1   4  14        9.66       11.55      5.40 o
   2   4  14        5.09        8.06      2.55 o
   3   4  14        2.50        8.35      4.84 o
   4   4  14        0.01        4.65      6.23 o
  -5   5  14        7.68       12.64      6.89 o
  -4   5  14        1.79        2.41      2.40 o
  -3   5  14        0.02        6.81      3.60 o
  -2   5  14        2.91        8.51      4.73 o
 -13   0  15        0.18        1.44      3.18 o
 -11   0  15       17.92        0.40      3.33 o
  -9   0  15        0.14        2.26      3.97 o
  -7   0  15       28.06       35.06      9.97 o
  -5   0  15        0.11       -3.61      3.61 o
  -3   0  15        5.19        4.16      3.68 o
  -1   0  15       13.83       16.21      6.33 o
   1   0  15       10.11        9.00      6.38 o
   3   0  15        6.48       10.09      9.59 o
   5   0  15       28.49       12.21      3.85 o
   7   0  15        2.14        0.68      3.78 o
 -14   1  15        1.16       -0.51      2.16 o
 -13   1  15        6.88        6.40      3.80 o
 -12   1  15        0.25       -1.17      2.41 o
 -11   1  15       32.43        8.19      6.65 o
 -10   1  15        1.18       -0.32      1.70 o
  -9   1  15        6.47        3.85      2.21 o
  -8   1  15        0.49        0.64      1.80 o
  -7   1  15        0.00       -0.49      1.53 o
  -6   1  15      149.27      171.75     10.32 o
  -5   1  15      167.68      211.61     12.47 o
  -4   1  15       76.06       80.66      7.02 o
  -3   1  15        2.72        3.02      2.50 o
  -2   1  15       78.62       91.68      9.09 o
  -1   1  15       12.36       16.18      3.69 o
   0   1  15       50.59       57.09      7.23 o
   1   1  15        4.00        6.01      3.14 o
   2   1  15       46.87       61.56      7.73 o
   3   1  15       36.12       46.82      6.11 o
   4   1  15       85.48      117.50     10.11 o
   5   1  15        8.15        9.10      3.26 o
   6   1  15        0.10        3.28      2.36 o
   7   1  15        8.28        3.59      3.70 o
   8   1  15        0.02        1.29      4.08 o
 -13   2  15       28.24        9.54      5.44 o
 -12   2  15        3.11        0.55      2.69 o
 -11   2  15        4.17        3.84      2.64 o
 -10   2  15        3.00        5.16      2.95 o
  -9   2  15        0.05       -0.65      2.11 o
  -8   2  15       65.65       62.70     11.26 o
  -7   2  15        2.20        0.38      1.58 o
  -6   2  15        2.40        2.51      2.25 o
  -5   2  15       49.19       50.94      5.63 o
  -4   2  15        3.51        1.71      1.76 o
  -3   2  15      122.53      149.38      8.32 o
  -2   2  15       10.85       10.47      2.60 o
  -1   2  15       26.90       17.58      4.12 o
   0   2  15        4.41        6.08      1.56 o
   1   2  15       53.71       51.93      4.93 o
   2   2  15        6.47        8.39      2.93 o
   3   2  15       16.88       12.48      4.64 o
   4   2  15        0.46        2.19      2.14 o
   5   2  15        0.46        0.96      1.87 o
   6   2  15       46.44       70.16      9.87 o
   7   2  15        4.66        6.30      5.04 o
 -12   3  15        1.40        2.54      2.65 o
 -11   3  15        3.15        3.63      2.74 o
 -10   3  15        1.66        1.69      3.03 o
  -9   3  15        2.51        1.93      2.09 o
  -8   3  15        5.61        3.27      3.69 o
  -7   3  15        3.30        2.53      2.10 o
  -6   3  15        1.13        1.47      2.07 o
  -5   3  15        0.67       -0.15      1.39 o
  -4   3  15        8.25        9.55      2.42 o
  -3   3  15        0.18        1.39      1.91 o
  -2   3  15        8.41        7.69      2.11 o
  -1   3  15        0.89        1.01      2.13 o
   0   3  15        1.42       -3.06      3.06 o
   1   3  15        7.95        6.92      2.87 o
   2   3  15        4.04        2.56      3.04 o
   3   3  15        0.84        4.89      3.84 o
   4   3  15        0.85        1.84      2.18 o
   5   3  15        2.52       -0.93      1.99 o
  -9   4  15        4.37       11.69      3.70 o
  -8   4  15       12.75       16.87      5.34 o
  -7   4  15        4.71        2.64      2.21 o
  -6   4  15        4.54        8.15      2.93 o
  -5   4  15       10.14       11.10      3.12 o
  -4   4  15       40.45       43.49      7.49 o
  -3   4  15       26.84       32.07      6.89 o
  -2   4  15        3.41        5.59      2.38 o
  -1   4  15        6.47        6.37      3.18 o
   0   4  15        0.87       10.57      4.87 o
   1   4  15       29.86       35.58     11.48 o
   2   4  15        0.30        4.03      2.66 o
   3   4  15        1.44        9.44      9.81 o
 -14   0  16        1.77        0.13      2.43 o
 -12   0  16       62.79       81.46     51.38 o
 -10   0  16       34.50       -0.10      3.03 o
  -8   0  16        5.48        6.41      5.46 o
  -6   0  16       92.81       87.84     10.26 o
  -4   0  16        0.01       -1.67      3.44 o
  -2   0  16       21.35       22.76      6.14 o
   0   0  16        1.80        3.87      4.01 o
   2   0  16       26.00       36.63     11.41 o
   4   0  16       25.32       10.55      9.60 o
   6   0  16        0.02       -1.41      4.41 o
 -14   1  16        0.00       -2.03      3.00 o
 -13   1  16        8.60        6.92      4.14 o
 -12   1  16        0.02        2.18      2.46 o
 -11   1  16       19.80        1.08      2.43 o
 -10   1  16        3.20        1.18      2.15 o
  -9   1  16        7.35        3.47      2.50 o
  -8   1  16        0.05        3.63      2.41 o
  -7   1  16       42.56       31.95      9.54 o
  -6   1  16      104.60      127.90     10.65 o
  -5   1  16       92.50      110.18      8.53 o
  -4   1  16        8.42       11.51      3.75 o
  -3   1  16        0.26        0.62      2.36 o
  -2   1  16       85.97      100.49      9.04 o
  -1   1  16       14.55       20.58      4.04 o
   0   1  16        2.32        3.45      2.54 o
   1   1  16        9.54       14.24      3.89 o
   2   1  16        8.76       14.41      4.05 o
   3   1  16       41.94       41.89     12.24 o
   4   1  16      132.80      186.56     24.09 o
   5   1  16        0.25        3.42      3.14 o
   6   1  16        2.17        5.39      3.28 o
   7   1  16        1.21       -0.25      3.08 o
 -13   2  16       19.75        8.89      4.76 o
 -12   2  16        3.05        2.49      2.69 o
 -11   2  16        2.95        0.15      1.96 o
 -10   2  16        4.75        4.90      3.14 o
  -9   2  16        0.28       -0.42      1.56 o
  -8   2  16       48.01       40.08     10.63 o
  -7   2  16        6.35        3.51      2.15 o
  -6   2  16       22.05       20.11      4.18 o
  -5   2  16       30.05       30.89      8.02 o
  -4   2  16        2.80        4.54      2.44 o
  -3   2  16       10.42        7.39      2.24 o
  -2   2  16       12.76       12.47      3.52 o
  -1   2  16       17.96       17.23      4.18 o
   0   2  16        0.13       -0.55      1.30 o
   1   2  16        8.46        7.72      3.25 o
   2   2  16       14.16       14.82      7.26 o
   3   2  16       28.74       30.93      5.21 o
   4   2  16        2.01        2.72      2.19 o
   5   2  16        4.97        5.15      3.71 o
   6   2  16       15.45       27.85      8.66 o
 -11   3  16        9.39        5.63      3.74 o
 -10   3  16        9.49        6.71      4.12 o
  -9   3  16        4.16        4.91      2.83 o
  -8   3  16        1.94       -0.52      1.94 o
  -7   3  16        3.32        1.84      2.21 o
  -6   3  16        2.90        3.46      2.42 o
  -5   3  16       14.37       14.78      3.61 o
  -4   3  16        1.41        3.21      1.91 o
  -3   3  16        0.07        3.32      2.20 o
  -2   3  16        1.11        2.02      1.67 o
  -1   3  16        0.68        0.75      1.79 o
   0   3  16        0.84        3.85      2.74 o
   1   3  16        0.09        2.83      2.52 o
   2   3  16        8.22        6.86      4.42 o
   3   3  16        0.50        2.79      2.55 o
   4   3  16        0.25       -0.58      2.11 o
  -8   4  16        0.75        1.63      1.95 o
  -7   4  16        2.40        8.14      3.82 o
  -6   4  16        1.76        1.65      2.03 o
  -5   4  16        5.81        6.89      3.46 o
  -4   4  16       17.00       15.16      3.42 o
  -3   4  16       32.11       47.55      8.11 o
  -2   4  16        7.17       14.32      4.62 o
  -1   4  16        0.02        3.91      2.83 o
   0   4  16        0.90        5.89      3.52 o
   1   4  16        7.96       11.74      4.64 o
 -13   0  17        4.52        1.38      3.20 o
 -11   0  17       23.05       -0.86      4.09 o
  -9   0  17        0.05       -1.37      4.95 o
  -7   0  17      220.67      270.17     29.11 o
  -5   0  17       55.80       65.59     11.42 o
  -3   0  17       36.10       23.47     17.45 o
  -1   0  17       25.96       33.31      8.42 o
   1   0  17        8.79        2.31      6.96 o
   3   0  17        3.54        6.35      4.58 o
   5   0  17        1.44       -2.36      8.36 o
 -13   1  17        5.24        4.63      3.78 o
 -12   1  17        1.70        3.28      3.21 o
 -11   1  17        3.58        1.22      2.76 o
 -10   1  17        0.02       -1.17      2.31 o
  -9   1  17        8.51        5.78      3.00 o
  -8   1  17       11.10        6.10      3.79 o
  -7   1  17        0.48        0.75      2.42 o
  -6   1  17       62.97       80.94      9.02 o
  -5   1  17       52.39       67.37      7.06 o
  -4   1  17        0.23        0.24      2.18 o
  -3   1  17        0.05        1.79      2.50 o
  -2   1  17        1.35        6.73      4.06 o
  -1   1  17       15.18       23.94      4.57 o
   0   1  17       18.11       27.05      4.66 o
   1   1  17        0.10       -0.55      2.01 o
   2   1  17        3.92        1.43      2.43 o
   3   1  17       11.04       12.47      4.72 o
   4   1  17       27.60       26.36     12.44 o
   5   1  17        6.52        8.20      4.28 o
   6   1  17        6.82       17.91     10.29 o
 -12   2  17        1.95        0.46      2.20 o
 -11   2  17        9.95        6.15      4.00 o
 -10   2  17        0.99        2.65      2.44 o
  -9   2  17        9.06        5.06      3.02 o
  -8   2  17       11.10        7.78      3.10 o
  -7   2  17        0.40        0.32      1.58 o
  -6   2  17        0.33        3.37      2.75 o
  -5   2  17        2.93        8.19      3.36 o
  -4   2  17        0.03        5.43      3.24 o
  -3   2  17        2.71        0.85      1.48 o
  -2   2  17        6.63       11.75      4.34 o
  -1   2  17        0.31        7.42      2.81 o
   0   2  17        0.41        2.91      1.94 o
   1   2  17        5.07        2.72      3.84 o
   2   2  17        7.08       11.00      6.44 o
   3   2  17       15.99        8.92      5.87 o
   4   2  17        5.57        8.84      4.10 o
   5   2  17        6.20        3.47      2.84 o
 -10   3  17       13.21       10.89      7.24 o
  -9   3  17       31.86       35.16     17.17 o
  -8   3  17        3.30        0.94      1.95 o
  -7   3  17        3.39        3.53      3.27 o
  -6   3  17        0.27        1.02      2.14 o
  -5   3  17        5.44        6.42      3.33 o
  -4   3  17        0.12        2.20      1.96 o
  -3   3  17        4.83        7.58      3.23 o
  -2   3  17        7.24       14.79      3.17 o
  -1   3  17        5.22        7.84      3.63 o
   0   3  17        1.00        4.00      3.99 o
   1   3  17        3.82        1.05      2.63 o
   2   3  17        0.94        6.43      4.70 o
   3   3  17        1.22        0.56      2.02 o
  -6   4  17        0.56        5.13      2.59 o
  -5   4  17        1.93        2.38      2.75 o
  -4   4  17        0.42        2.43      2.27 o
  -3   4  17       16.93       19.98      4.89 o
  -2   4  17        1.00        1.38      2.40 o
  -1   4  17        0.32       -2.22      4.56 o
 -12   0  18       37.10       -0.32      3.39 o
 -10   0  18        1.39        3.94      7.23 o
  -8   0  18       14.10        7.14      6.84 o
  -6   0  18      187.36      252.67     22.09 o
  -4   0  18       13.64       22.68      6.66 o
  -2   0  18        0.61       -2.72      4.44 o
   0   0  18       11.03       20.56      6.43 o
   2   0  18        0.79       -1.46      3.28 o
   4   0  18        3.28        2.69      5.66 o
 -12   1  18        0.57        0.48      1.96 o
 -11   1  18        1.69        2.17      3.21 o
 -10   1  18        0.48        0.99      2.42 o
  -9   1  18        3.01        2.19      2.51 o
  -8   1  18        1.66        1.49      2.32 o
  -7   1  18        0.07        0.99      2.34 o
  -6   1  18       40.26       43.89     11.87 o
  -5   1  18       35.84       39.82      8.22 o
  -4   1  18        5.28        7.91      3.37 o
  -3   1  18        0.16        2.80      3.51 o
  -2   1  18        9.68       12.77      3.87 o
  -1   1  18        0.18        6.31      4.23 o
   0   1  18       11.20       19.96      5.41 o
   1   1  18        8.57       16.38      5.32 o
   2   1  18        0.34       -3.92      3.92 o
   3   1  18       18.07        9.32      7.33 o
   4   1  18       15.64        8.65      8.23 o
   5   1  18       17.14        9.33     17.69 o
 -11   2  18        0.74        0.62      2.41 o
 -10   2  18        3.32        2.69      3.03 o
  -9   2  18        0.26        0.74      2.03 o
  -8   2  18        1.02       -0.13      1.46 o
  -7   2  18        1.54        0.88      2.19 o
  -6   2  18        0.05        0.66      2.78 o
  -5   2  18        4.02        3.00      2.34 o
  -4   2  18        0.48       -0.17      1.47 o
  -3   2  18       45.17       51.92      7.18 o
  -2   2  18       31.57       47.42      7.47 o
  -1   2  18        3.68        4.64      2.38 o
   0   2  18        5.94       11.96      5.38 o
   1   2  18       14.48       18.12      5.97 o
   2   2  18       12.54       14.34      9.90 o
   3   2  18       44.72       80.10      9.69 o
  -9   3  18        3.83        3.04      2.77 o
  -8   3  18        0.06        1.89      2.67 o
  -7   3  18        0.32        0.35      2.26 o
  -6   3  18        0.85        3.19      3.65 o
  -5   3  18        0.04        4.68      2.74 o
  -4   3  18       44.29       59.42      6.72 o
  -3   3  18        0.97        0.22      1.71 o
  -2   3  18        8.83       15.93      4.14 o
  -1   3  18        4.66        7.50      3.85 o
   0   3  18        2.49        4.56      3.59 o
   1   3  18        2.56        6.53      4.25 o
 -11   0  19        0.45        1.88      4.06 o
  -9   0  19        0.24        0.04      4.09 o
  -7   0  19      191.21      270.50     30.44 o
  -5   0  19       25.92       47.92     11.55 o
  -3   0  19        0.52        6.35      4.98 o
  -1   0  19       30.46       58.21     10.78 o
   1   0  19        2.77       11.13      6.52 o
   3   0  19        0.02        0.30      4.39 o
 -11   1  19        0.30       -0.60      2.05 o
 -10   1  19        2.48       -0.08      1.83 o
  -9   1  19        2.68        5.83      3.94 o
  -8   1  19        3.79        2.49      2.53 o
  -7   1  19        1.00        3.02      3.15 o
  -6   1  19       17.61       14.05      6.24 o
  -5   1  19        0.20       -1.98      3.04 o
  -4   1  19        0.76        4.28      3.56 o
  -3   1  19        0.03        0.30      2.66 o
  -2   1  19        0.63       -1.97      2.83 o
  -1   1  19        0.05        3.04      3.41 o
   0   1  19       14.73       23.75      6.11 o
   1   1  19        0.13        3.21      2.94 o
   2   1  19        0.11        1.74      3.17 o
   3   1  19        4.51        5.98      4.91 o
 -10   2  19        7.01        8.06      4.18 o
  -9   2  19        6.55        8.75      3.61 o
  -8   2  19        2.69        2.40      2.67 o
  -7   2  19        1.28        2.65      4.32 o
  -6   2  19        1.47        0.45      2.08 o
  -5   2  19        0.19        0.62      2.18 o
  -4   2  19        0.13        3.84      2.34 o
  -3   2  19       12.53       20.28      8.03 o
  -2   2  19        0.79        2.63      2.64 o
  -1   2  19        0.13        5.09      3.61 o
   0   2  19        6.05        5.50      4.55 o
   1   2  19        7.81       16.08      5.28 o
   2   2  19       16.89       19.81      8.64 o
  -7   3  19        0.77        5.73      3.39 o
  -6   3  19        0.27        4.15      3.67 o
  -5   3  19        1.08        2.67      2.33 o
  -4   3  19        9.43       22.39      4.98 o
  -3   3  19        5.57        9.19      3.67 o
  -2   3  19        0.01        4.04      4.94 o
  -1   3  19        1.07        4.66      3.36 o
 -10   0  20       10.75        8.25      9.67 o
  -8   0  20       17.99       10.22      9.20 o
  -6   0  20      163.67      245.69     51.87 o
  -4   0  20        0.93        0.08      5.23 o
  -2   0  20        2.28        5.91     14.33 o
   0   0  20        0.11        1.91      3.97 o
   2   0  20        4.71        7.16      6.57 o
 -10   1  20        0.01       -0.71      2.37 o
  -9   1  20        1.70        3.80      3.58 o
  -8   1  20        6.10        6.24      3.64 o
  -7   1  20       18.46       16.80      5.57 o
  -6   1  20       26.69       39.52     10.11 o
  -5   1  20        4.35        0.83      3.26 o
  -4   1  20        2.57        4.93      3.36 o
  -3   1  20        1.64        5.36      6.03 o
  -2   1  20        0.54        3.31      4.44 o
  -1   1  20        2.06       10.38      4.46 o
   0   1  20       16.14       21.97      5.50 o
   1   1  20        0.00       -3.79      3.79 o
  -8   2  20        5.35        3.97      2.98 o
  -7   2  20        0.13       -4.19      4.19 o
  -6   2  20        0.09        3.12      3.02 o
  -5   2  20        0.81       -2.61      2.61 o
  -4   2  20        0.27        7.30      3.10 o
  -3   2  20        2.59       -1.39      1.94 o
  -2   2  20        7.04       16.74      4.69 o
  -1   2  20        2.50        1.42      3.48 o
   0   2  20        2.27        9.36      4.57 o
  -9   0  21        1.36        3.13      8.01 o
  -7   0  21      105.24      159.83     25.59 o
  -5   0  21        0.03       -1.87      5.02 o
  -3   0  21       30.59       51.90     16.27 o
  -1   0  21       34.92       66.11     20.78 o
  -8   1  21       13.14       17.05      4.98 o
  -7   1  21       12.84       14.01      5.06 o
  -6   1  21        2.14        1.06      2.83 o
  -5   1  21        1.29        6.31      6.22 o
  -4   1  21        3.33        9.75      4.80 o
  -3   1  21        1.41       10.79      4.88 o
  -2   1  21        5.27       11.28      7.89 o
  -1   1  21        2.25        2.89      3.57 o
 
